# Supplementary material for: Transcriptome sequencing and functional analysis reveal RrCBF genes as key regulators of cold adaptation in Rosa rugosa
Source: Front Plant Sci. 2025 Dec 10;16:1732552. doi: 10.3389/fpls.2025.1732552 (PMC12728433; doi:10.3389/fpls.2025.1732552)
Supplement: Supplementary Table 1 — Primer sequences used in this study. [file SupplementaryFile2.xlsx]

## Sheet: Supplementary Table 1
Supplementary Table 1. Primer sequences used in this study
Primer Name	Primer sequence	Purpose
evm.TU.Chr3.4582-F	CGGGATCCATGGATGGTGGATTTTCAGCTTTC	Gene PCR amplification
evm.TU.Chr3.4582-R	GCGTCGACCTAAATGGAGTAACTCCACAGTGAC	Gene PCR amplification
evm.TU.Chr7.1881-F	CGGGATCCATGAACTCCAATAACCAGCT	Gene PCR amplification
evm.TU.Chr7.1881-R	GCGTCGACTCATATTGAGTAGCTCCACAG	Gene PCR amplification
RrActin-F	ACCTTCAATGCTCCCGCTA	qRT-PCR
RrActin-R	GGTCAAGTCGCAGAATGGC	qRT-PCR
evm.TU.Chr3.4582-F	TGGTGGATTTTCAGCTTTCCCTC	qRT-PCR
evm.TU.Chr3.4582-R	TCGTCCGACAAGTTCATCCTACC	qRT-PCR
evm.TU.Chr7.1881-F	CGACTCGCCGATTAACTCATTCC	qRT-PCR
evm.TU.Chr7.1881-R	CCAGCCAAATCCTGGTCTTCTTG	qRT-PCR
evm.TU.Chr6.5104-F	GTCAGGGCAAAGGGGACAGAGAAC	qRT-PCR
evm.TU.Chr6.5104-R	GCGTTGGGAGTTCCAGACAAATGAGT	qRT-PCR
evm.TU.Chr3.4126-F	TGCTCAATACCGCACTCGC	qRT-PCR
evm.TU.Chr3.4126-R	ATGGCTGAACCCGTGGAAG	qRT-PCR
evm.TU.Chr2.5414-F	AGAAGCGACAGGAAGCTATGGTG	qRT-PCR
evm.TU.Chr2.5414-R	AGGCTCAAGAGGATGGAACACAG	qRT-PCR
evm.TU.Chr3.4363-F	CAGTTCACCCTCTTCCTTTTCC	qRT-PCR
evm.TU.Chr3.4363-R	AGAGCCACTACCACTACTTGTC	qRT-PCR

## Sheet: Supplementary Table 2
Supplementary Table 2. Transcriptome sequencing data quality analysis
Sample	Raw reads	Raw bases	Clean reads	Clean bases	Q20_rate	Q30_rate	GC_content
HL01	43188020	6478203000	43167106	6208739915	0.98	0.95	0.45
HL02	43398682	6509802300	43379902	6255468425	0.97	0.94	0.45
HL03	38772064	5815809600	38753352	5553787787	0.98	0.95	0.46
HL41	43337040	6500556000	43325638	6198728225	0.98	0.95	0.45
HL42	36862084	5529312600	36845398	5275589176	0.98	0.95	0.45
HL43	40381764	6057264600	40363024	5806650832	0.98	0.94	0.45
HS01	43387668	6508150200	43367500	6144038288	0.97	0.94	0.45
HS02	43360996	6504149400	43341030	6115898209	0.98	0.95	0.45
HS03	39571920	5935788000	39553330	5659833590	0.97	0.94	0.45
HS41	43368308	6505246200	43347828	6151277515	0.97	0.94	0.45
HS42	36215524	5432328600	36198562	5204167761	0.98	0.94	0.45
HS43	43360602	6504090300	43341030	6215217008	0.98	0.95	0.45
ZL01	43370830	6505624500	43350702	6276757279	0.97	0.94	0.45
ZL02	40549414	6082412100	40530534	5877653872	0.97	0.94	0.46
ZL03	40911162	6136674300	40892054	5883523317	0.97	0.94	0.45
ZL121	43385050	6507757500	43365888	6224386984	0.97	0.94	0.46
ZL122	43372606	6505890900	43353486	6200445097	0.98	0.95	0.46
ZL123	41875542	6281331300	41856722	6020095009	0.97	0.93	0.46
ZL241	43396668	6509500200	43376908	6216852714	0.97	0.93	0.46
ZL242	42013020	6301953000	41993556	6025314469	0.97	0.94	0.46
ZL243	43384254	6507638100	43363562	6284038691	0.98	0.95	0.46
ZL41	43396338	6509450700	43376892	6261667946	0.98	0.94	0.46
ZL42	43355324	6503298600	43336218	6235349984	0.98	0.95	0.46
ZL43	43349156	6502373400	43330106	6225180667	0.97	0.94	0.46
ZS01	43339744	6500961600	43320318	6265083135	0.98	0.95	0.45
ZS02	37532024	5629803600	37513998	5430990026	0.98	0.94	0.45
ZS03	42335512	6350326800	42314986	6124004189	0.98	0.95	0.45
ZS121	43344932	6501739800	43324910	6255208617	0.98	0.95	0.46
ZS122	43378740	6506811000	43359170	6149051654	0.98	0.95	0.46
ZS123	43395076	6509261400	43374938	6226802581	0.98	0.95	0.46
ZS241	43364502	6504675300	43345536	6165786608	0.98	0.95	0.46
ZS242	43337630	6500644500	43318120	6190631647	0.98	0.95	0.46
ZS243	42066446	6309966900	42046350	6017829702	0.97	0.94	0.46
ZS41	43346090	6501913500	43326486	6288309508	0.98	0.95	0.45
ZS42	43373868	6506080200	43353666	6230925125	0.98	0.95	0.45
ZS43	43367932	6505189800	43348032	6282534047	0.98	0.95	0.46

## Sheet: Supplementary Table 3
Supplementary Table 3. Summary of mapping status for RNA-seq data
Sample_name	Total_reads(bp)	Unique_mapped(%)	Multiple_mapped(%)	Unmapped(%)
ZL01	21675351	79.97	5.94	14.09
ZL02	20265267	80.76	5.41	13.83
ZL03	20446027	79.99	5.4	14.61
ZL41	21688446	83.19	4.85	11.96
ZL42	21668109	81.93	4.51	13.56
ZL43	21665053	81.55	4.11	14.34
ZL121	21682944	83.68	4.79	11.53
ZL122	21676743	83.08	5.04	11.88
ZL123	20928361	81.6	4.1	14.3
ZL241	21688454	81.19	4.64	14.17
ZL242	20996778	82.4	5.21	12.39
ZL243	21681781	82.6	4.73	12.67
ZS01	21660159	84.75	4.95	10.3
ZS02	18756999	83.32	5.2	11.48
ZS03	21157493	83.33	5.15	11.52
ZS41	21663243	86.03	4.48	9.49
ZS42	21676833	85.35	4.56	10.09
ZS43	21674016	84.04	4.74	11.22
ZS121	21662455	83.7	4.69	11.61
ZS122	21679585	84.37	4.89	10.74
ZS123	21687469	84.82	4.73	10.45
ZS241	21672768	84.74	4.54	10.72
ZS242	21659060	85.68	4.51	9.81
ZS243	21023175	83.8	5.05	11.15
HL01	21583553	77.21	6.13	16.66
HL02	21689951	76.89	6.29	16.82
HL03	19376676	76.86	5.47	17.67
HL41	21662819	77.11	7.26	15.63
HL42	18422699	76.14	7.47	16.39
HL43	20181512	77.47	5.83	16.7
HS01	21683750	77.73	5.77	16.5
HS02	21670515	78.22	5.91	15.87
HS03	19776665	77.44	6	16.56
HS41	21673914	75.69	6.05	18.26
HS42	18099281	76.78	6.24	16.98
HS43	21670515	77.95	6.07	15.98

## Sheet: Supplementary Table 4
Supplementary Table 4. GO enrichment analysis of DEGs in the ZL0 vs ZL4 comparison
GO ID	Term	Annotated	Significant	Expected	category	P value	rich	SigGenes	Padj	qvalue
GO:0005975	carbohydrate metabolic process	935	195	81.53	BP	8.29543947018922e-33	0.20855614973262	evm.TU.Chr1.151;evm.TU.Chr1.1733;evm.TU.Chr1.2535;evm.TU.Chr1.2604;evm.TU.Chr1.2609;evm.TU.Chr1.2747;evm.TU.Chr1.2811;evm.TU.Chr1.2949;evm.TU.Chr1.4133;evm.TU.Chr1.4363;evm.TU.Chr1.4520;evm.TU.Chr1.54;evm.TU.Chr1.544;evm.TU.Chr1.548;evm.TU.Chr1.552;evm.TU.Chr2.1015;evm.TU.Chr2.1488;evm.TU.Chr2.1605;evm.TU.Chr2.1664;evm.TU.Chr2.1665;evm.TU.Chr2.1699;evm.TU.Chr2.2041;evm.TU.Chr2.2252;evm.TU.Chr2.25…	2.87935e-29	2.77416959966223e-29
GO:0071495	cellular response to endogenous stimulus	339	85	29.56	BP	1.02342720074485e-19	0.250737463126844	evm.TU.Chr1.1401;evm.TU.Chr1.1410;evm.TU.Chr1.1411;evm.TU.Chr1.1416;evm.TU.Chr1.221;evm.TU.Chr1.2520;evm.TU.Chr1.2523;evm.TU.Chr1.2542;evm.TU.Chr1.2546;evm.TU.Chr1.2549;evm.TU.Chr1.2550;evm.TU.Chr1.2551;evm.TU.Chr1.2555;evm.TU.Chr1.2558;evm.TU.Chr1.2559;evm.TU.Chr1.2572;evm.TU.Chr1.2573;evm.TU.Chr1.2671;evm.TU.Chr1.3941;evm.TU.Chr1.694;evm.TU.Chr2.1100;evm.TU.Chr2.1168;evm.TU.Chr2.1347;evm.TU.Chr…	1.77616e-16	1.71127800882441e-16
GO:0032870	cellular response to hormone stimulus	338	84	29.47	BP	3.09885250510626e-19	0.248520710059172	evm.TU.Chr1.1401;evm.TU.Chr1.1410;evm.TU.Chr1.1411;evm.TU.Chr1.1416;evm.TU.Chr1.221;evm.TU.Chr1.2520;evm.TU.Chr1.2523;evm.TU.Chr1.2542;evm.TU.Chr1.2546;evm.TU.Chr1.2549;evm.TU.Chr1.2550;evm.TU.Chr1.2551;evm.TU.Chr1.2555;evm.TU.Chr1.2558;evm.TU.Chr1.2559;evm.TU.Chr1.2572;evm.TU.Chr1.2573;evm.TU.Chr1.2671;evm.TU.Chr1.3941;evm.TU.Chr1.694;evm.TU.Chr2.1100;evm.TU.Chr2.1168;evm.TU.Chr2.1347;evm.TU.Chr…	3.58537e-16	3.45440505569214e-16
GO:0042221	response to chemical	752	140	65.57	BP	1.05928105848304e-18	0.186170212765957	evm.TU.Chr1.1401;evm.TU.Chr1.1410;evm.TU.Chr1.1411;evm.TU.Chr1.1416;evm.TU.Chr1.1490;evm.TU.Chr1.2004;evm.TU.Chr1.221;evm.TU.Chr1.2435;evm.TU.Chr1.2520;evm.TU.Chr1.2523;evm.TU.Chr1.2542;evm.TU.Chr1.2546;evm.TU.Chr1.2549;evm.TU.Chr1.2550;evm.TU.Chr1.2551;evm.TU.Chr1.2555;evm.TU.Chr1.2558;evm.TU.Chr1.2559;evm.TU.Chr1.2572;evm.TU.Chr1.2573;evm.TU.Chr1.2671;evm.TU.Chr1.2951;evm.TU.Chr1.3351;evm.TU.Ch…	7.35353e-16	7.08491773221183e-16
GO:0009755	hormone-mediated signaling pathway	337	83	29.39	BP	9.29375908119338e-19	0.246290801186944	evm.TU.Chr1.1401;evm.TU.Chr1.1410;evm.TU.Chr1.1411;evm.TU.Chr1.1416;evm.TU.Chr1.221;evm.TU.Chr1.2520;evm.TU.Chr1.2523;evm.TU.Chr1.2542;evm.TU.Chr1.2546;evm.TU.Chr1.2549;evm.TU.Chr1.2550;evm.TU.Chr1.2551;evm.TU.Chr1.2555;evm.TU.Chr1.2558;evm.TU.Chr1.2559;evm.TU.Chr1.2572;evm.TU.Chr1.2573;evm.TU.Chr1.2671;evm.TU.Chr1.3941;evm.TU.Chr1.694;evm.TU.Chr2.1100;evm.TU.Chr2.1168;evm.TU.Chr2.1347;evm.TU.Chr…	7.35353e-16	7.08491773221183e-16
GO:0071310	cellular response to organic substance	370	86	32.26	BP	1.05725369110418e-17	0.232432432432432	evm.TU.Chr1.1401;evm.TU.Chr1.1410;evm.TU.Chr1.1411;evm.TU.Chr1.1416;evm.TU.Chr1.1490;evm.TU.Chr1.221;evm.TU.Chr1.2520;evm.TU.Chr1.2523;evm.TU.Chr1.2542;evm.TU.Chr1.2546;evm.TU.Chr1.2549;evm.TU.Chr1.2550;evm.TU.Chr1.2551;evm.TU.Chr1.2555;evm.TU.Chr1.2558;evm.TU.Chr1.2559;evm.TU.Chr1.2572;evm.TU.Chr1.2573;evm.TU.Chr1.2671;evm.TU.Chr1.3941;evm.TU.Chr1.694;evm.TU.Chr2.1100;evm.TU.Chr2.1168;evm.TU.Chr…	6.11621e-15	5.89279820462805e-15
GO:0005976	polysaccharide metabolic process	299	75	26.07	BP	1.55418252996559e-17	0.250836120401338	evm.TU.Chr1.151;evm.TU.Chr1.2604;evm.TU.Chr1.2949;evm.TU.Chr1.4363;evm.TU.Chr1.54;evm.TU.Chr1.544;evm.TU.Chr1.548;evm.TU.Chr1.552;evm.TU.Chr2.1015;evm.TU.Chr2.1488;evm.TU.Chr2.1665;evm.TU.Chr2.2041;evm.TU.Chr2.2252;evm.TU.Chr2.2601;evm.TU.Chr2.2658;evm.TU.Chr2.2686;evm.TU.Chr2.2760;evm.TU.Chr2.3725;evm.TU.Chr2.4075;evm.TU.Chr2.455;evm.TU.Chr2.5321;evm.TU.Chr2.5361;evm.TU.Chr2.5562;evm.TU.Chr2.556…	7.70653e-15	7.42501939503863e-15
GO:1901700	response to oxygen-containing compound	287	73	25.03	BP	1.86261272039814e-17	0.254355400696864	evm.TU.Chr1.1401;evm.TU.Chr1.1410;evm.TU.Chr1.1411;evm.TU.Chr1.1416;evm.TU.Chr1.1490;evm.TU.Chr1.2004;evm.TU.Chr1.2435;evm.TU.Chr1.2520;evm.TU.Chr1.2523;evm.TU.Chr1.2542;evm.TU.Chr1.2546;evm.TU.Chr1.2549;evm.TU.Chr1.2550;evm.TU.Chr1.2551;evm.TU.Chr1.2555;evm.TU.Chr1.2558;evm.TU.Chr1.2559;evm.TU.Chr1.2572;evm.TU.Chr1.2573;evm.TU.Chr1.2671;evm.TU.Chr2.1100;evm.TU.Chr2.1168;evm.TU.Chr2.1641;evm.TU.C…	8.08141e-15	7.78621133250645e-15
GO:0070887	cellular response to chemical stimulus	413	91	36.01	BP	4.45664033882166e-17	0.220338983050847	evm.TU.Chr1.1401;evm.TU.Chr1.1410;evm.TU.Chr1.1411;evm.TU.Chr1.1416;evm.TU.Chr1.1490;evm.TU.Chr1.221;evm.TU.Chr1.2520;evm.TU.Chr1.2523;evm.TU.Chr1.2542;evm.TU.Chr1.2546;evm.TU.Chr1.2549;evm.TU.Chr1.2550;evm.TU.Chr1.2551;evm.TU.Chr1.2555;evm.TU.Chr1.2558;evm.TU.Chr1.2559;evm.TU.Chr1.2572;evm.TU.Chr1.2573;evm.TU.Chr1.2671;evm.TU.Chr1.2951;evm.TU.Chr1.3941;evm.TU.Chr1.694;evm.TU.Chr2.1100;evm.TU.Chr…	1.71878e-14	1.65599372589899e-14
GO:0009737	response to abscisic acid	119	43	10.38	BP	9.79075198732153e-17	0.361344537815126	evm.TU.Chr1.1401;evm.TU.Chr1.1410;evm.TU.Chr1.1411;evm.TU.Chr1.1416;evm.TU.Chr1.2520;evm.TU.Chr1.2523;evm.TU.Chr1.2542;evm.TU.Chr1.2546;evm.TU.Chr1.2549;evm.TU.Chr1.2550;evm.TU.Chr1.2551;evm.TU.Chr1.2555;evm.TU.Chr1.2558;evm.TU.Chr1.2559;evm.TU.Chr1.2572;evm.TU.Chr1.2573;evm.TU.Chr1.2671;evm.TU.Chr2.1168;evm.TU.Chr2.1641;evm.TU.Chr2.1738;evm.TU.Chr2.1847;evm.TU.Chr3.4190;evm.TU.Chr3.4647;evm.TU.C…	3.08943e-14	2.9765759869589e-14
GO:0097305	response to alcohol	119	43	10.38	BP	9.79075198732153e-17	0.361344537815126	evm.TU.Chr1.1401;evm.TU.Chr1.1410;evm.TU.Chr1.1411;evm.TU.Chr1.1416;evm.TU.Chr1.2520;evm.TU.Chr1.2523;evm.TU.Chr1.2542;evm.TU.Chr1.2546;evm.TU.Chr1.2549;evm.TU.Chr1.2550;evm.TU.Chr1.2551;evm.TU.Chr1.2555;evm.TU.Chr1.2558;evm.TU.Chr1.2559;evm.TU.Chr1.2572;evm.TU.Chr1.2573;evm.TU.Chr1.2671;evm.TU.Chr2.1168;evm.TU.Chr2.1641;evm.TU.Chr2.1738;evm.TU.Chr2.1847;evm.TU.Chr3.4190;evm.TU.Chr3.4647;evm.TU.C…	3.08943e-14	2.9765759869589e-14
GO:0009719	response to endogenous stimulus	492	101	42.9	BP	1.32241326013648e-16	0.205284552845528	evm.TU.Chr1.1401;evm.TU.Chr1.1410;evm.TU.Chr1.1411;evm.TU.Chr1.1416;evm.TU.Chr1.221;evm.TU.Chr1.2520;evm.TU.Chr1.2523;evm.TU.Chr1.2542;evm.TU.Chr1.2546;evm.TU.Chr1.2549;evm.TU.Chr1.2550;evm.TU.Chr1.2551;evm.TU.Chr1.2555;evm.TU.Chr1.2558;evm.TU.Chr1.2559;evm.TU.Chr1.2572;evm.TU.Chr1.2573;evm.TU.Chr1.2671;evm.TU.Chr1.3941;evm.TU.Chr1.694;evm.TU.Chr2.1100;evm.TU.Chr2.1168;evm.TU.Chr2.1347;evm.TU.Chr…	3.82508e-14	3.68535695390667e-14
GO:0016051	carbohydrate biosynthetic process	193	56	16.83	BP	2.15614552957581e-16	0.290155440414508	evm.TU.Chr1.4520;evm.TU.Chr1.544;evm.TU.Chr1.548;evm.TU.Chr1.552;evm.TU.Chr2.1015;evm.TU.Chr2.1488;evm.TU.Chr2.2041;evm.TU.Chr2.2252;evm.TU.Chr2.2601;evm.TU.Chr2.2658;evm.TU.Chr2.2686;evm.TU.Chr2.3725;evm.TU.Chr2.4075;evm.TU.Chr2.455;evm.TU.Chr2.5265;evm.TU.Chr2.5321;evm.TU.Chr2.5361;evm.TU.Chr2.6133;evm.TU.Chr2.615;evm.TU.Chr2.762;evm.TU.Chr3.209;evm.TU.Chr3.3358;evm.TU.Chr3.4434;evm.TU.Chr3.449…	5.75691e-14	5.54661890482781e-14
GO:0009725	response to hormone	491	100	42.82	BP	3.29138590331738e-16	0.203665987780041	evm.TU.Chr1.1401;evm.TU.Chr1.1410;evm.TU.Chr1.1411;evm.TU.Chr1.1416;evm.TU.Chr1.221;evm.TU.Chr1.2520;evm.TU.Chr1.2523;evm.TU.Chr1.2542;evm.TU.Chr1.2546;evm.TU.Chr1.2549;evm.TU.Chr1.2550;evm.TU.Chr1.2551;evm.TU.Chr1.2555;evm.TU.Chr1.2558;evm.TU.Chr1.2559;evm.TU.Chr1.2572;evm.TU.Chr1.2573;evm.TU.Chr1.2671;evm.TU.Chr1.3941;evm.TU.Chr1.694;evm.TU.Chr2.1100;evm.TU.Chr2.1168;evm.TU.Chr2.1347;evm.TU.Chr…	8.16029e-14	7.86220527431527e-14
GO:0010033	response to organic substance	574	109	50.05	BP	2.47566595923899e-15	0.189895470383275	evm.TU.Chr1.1401;evm.TU.Chr1.1410;evm.TU.Chr1.1411;evm.TU.Chr1.1416;evm.TU.Chr1.1490;evm.TU.Chr1.221;evm.TU.Chr1.2520;evm.TU.Chr1.2523;evm.TU.Chr1.2542;evm.TU.Chr1.2546;evm.TU.Chr1.2549;evm.TU.Chr1.2550;evm.TU.Chr1.2551;evm.TU.Chr1.2555;evm.TU.Chr1.2558;evm.TU.Chr1.2559;evm.TU.Chr1.2572;evm.TU.Chr1.2573;evm.TU.Chr1.2671;evm.TU.Chr1.3941;evm.TU.Chr1.694;evm.TU.Chr2.1100;evm.TU.Chr2.1168;evm.TU.Chr…	5.40232e-13	5.20498078824975e-13
GO:0044262	cellular carbohydrate metabolic process	279	68	24.33	BP	2.49026465160202e-15	0.243727598566308	evm.TU.Chr1.2604;evm.TU.Chr1.2949;evm.TU.Chr1.4363;evm.TU.Chr1.4520;evm.TU.Chr1.544;evm.TU.Chr1.548;evm.TU.Chr1.552;evm.TU.Chr2.1015;evm.TU.Chr2.1488;evm.TU.Chr2.1664;evm.TU.Chr2.1665;evm.TU.Chr2.2041;evm.TU.Chr2.2601;evm.TU.Chr2.2658;evm.TU.Chr2.2686;evm.TU.Chr2.3725;evm.TU.Chr2.4075;evm.TU.Chr2.455;evm.TU.Chr2.5321;evm.TU.Chr2.5361;evm.TU.Chr2.5562;evm.TU.Chr2.5564;evm.TU.Chr2.5961;evm.TU.Chr2.…	5.40232e-13	5.20498078824975e-13
GO:0033993	response to lipid	168	50	14.65	BP	2.89018673800483e-15	0.297619047619048	evm.TU.Chr1.1401;evm.TU.Chr1.1410;evm.TU.Chr1.1411;evm.TU.Chr1.1416;evm.TU.Chr1.2520;evm.TU.Chr1.2523;evm.TU.Chr1.2542;evm.TU.Chr1.2546;evm.TU.Chr1.2549;evm.TU.Chr1.2550;evm.TU.Chr1.2551;evm.TU.Chr1.2555;evm.TU.Chr1.2558;evm.TU.Chr1.2559;evm.TU.Chr1.2572;evm.TU.Chr1.2573;evm.TU.Chr1.2671;evm.TU.Chr2.1100;evm.TU.Chr2.1168;evm.TU.Chr2.1641;evm.TU.Chr2.1738;evm.TU.Chr2.1847;evm.TU.Chr3.4190;evm.TU.C…	5.90108e-13	5.68552524250239e-13
GO:0071215	cellular response to abscisic acid stimulus	85	34	7.41	BP	4.72096024442743e-15	0.4	evm.TU.Chr1.1401;evm.TU.Chr1.1410;evm.TU.Chr1.1411;evm.TU.Chr1.1416;evm.TU.Chr1.2520;evm.TU.Chr1.2523;evm.TU.Chr1.2542;evm.TU.Chr1.2546;evm.TU.Chr1.2549;evm.TU.Chr1.2550;evm.TU.Chr1.2551;evm.TU.Chr1.2555;evm.TU.Chr1.2558;evm.TU.Chr1.2559;evm.TU.Chr1.2572;evm.TU.Chr1.2573;evm.TU.Chr1.2671;evm.TU.Chr2.1168;evm.TU.Chr2.1641;evm.TU.Chr3.4190;evm.TU.Chr4.1188;evm.TU.Chr4.1290;evm.TU.Chr4.295;evm.TU.Ch…	8.62445e-13	8.3094131282803e-13
GO:0097306	cellular response to alcohol	85	34	7.41	BP	4.72096024442743e-15	0.4	evm.TU.Chr1.1401;evm.TU.Chr1.1410;evm.TU.Chr1.1411;evm.TU.Chr1.1416;evm.TU.Chr1.2520;evm.TU.Chr1.2523;evm.TU.Chr1.2542;evm.TU.Chr1.2546;evm.TU.Chr1.2549;evm.TU.Chr1.2550;evm.TU.Chr1.2551;evm.TU.Chr1.2555;evm.TU.Chr1.2558;evm.TU.Chr1.2559;evm.TU.Chr1.2572;evm.TU.Chr1.2573;evm.TU.Chr1.2671;evm.TU.Chr2.1168;evm.TU.Chr2.1641;evm.TU.Chr3.4190;evm.TU.Chr4.1188;evm.TU.Chr4.1290;evm.TU.Chr4.295;evm.TU.Ch…	8.62445e-13	8.3094131282803e-13
GO:0000271	polysaccharide biosynthetic process	129	42	11.25	BP	1.54115513995246e-14	0.325581395348837	evm.TU.Chr1.544;evm.TU.Chr1.548;evm.TU.Chr1.552;evm.TU.Chr2.1015;evm.TU.Chr2.1488;evm.TU.Chr2.2041;evm.TU.Chr2.2252;evm.TU.Chr2.2601;evm.TU.Chr2.2658;evm.TU.Chr2.2686;evm.TU.Chr2.3725;evm.TU.Chr2.4075;evm.TU.Chr2.455;evm.TU.Chr2.5321;evm.TU.Chr2.5361;evm.TU.Chr2.6133;evm.TU.Chr2.762;evm.TU.Chr3.209;evm.TU.Chr3.4496;evm.TU.Chr3.4551;evm.TU.Chr3.4852;evm.TU.Chr3.5143;evm.TU.Chr4.1734;evm.TU.Chr4.20…	2.54731e-12	2.45426059129272e-12
GO:0009738	abscisic acid-activated signaling pathway	83	33	7.24	BP	1.4709710019511e-14	0.397590361445783	evm.TU.Chr1.1401;evm.TU.Chr1.1410;evm.TU.Chr1.1411;evm.TU.Chr1.1416;evm.TU.Chr1.2520;evm.TU.Chr1.2523;evm.TU.Chr1.2542;evm.TU.Chr1.2546;evm.TU.Chr1.2549;evm.TU.Chr1.2550;evm.TU.Chr1.2551;evm.TU.Chr1.2555;evm.TU.Chr1.2558;evm.TU.Chr1.2559;evm.TU.Chr1.2572;evm.TU.Chr1.2573;evm.TU.Chr1.2671;evm.TU.Chr2.1168;evm.TU.Chr2.1641;evm.TU.Chr3.4190;evm.TU.Chr4.1188;evm.TU.Chr4.1290;evm.TU.Chr4.3745;evm.TU.C…	2.54731e-12	2.45426059129272e-12
GO:0034637	cellular carbohydrate biosynthetic process	144	44	12.56	BP	4.78119271642007e-14	0.305555555555556	evm.TU.Chr1.544;evm.TU.Chr1.548;evm.TU.Chr1.552;evm.TU.Chr2.1015;evm.TU.Chr2.1488;evm.TU.Chr2.2041;evm.TU.Chr2.2601;evm.TU.Chr2.2658;evm.TU.Chr2.2686;evm.TU.Chr2.3725;evm.TU.Chr2.4075;evm.TU.Chr2.455;evm.TU.Chr2.5321;evm.TU.Chr2.5361;evm.TU.Chr2.6133;evm.TU.Chr2.762;evm.TU.Chr3.209;evm.TU.Chr3.4434;evm.TU.Chr3.4496;evm.TU.Chr3.4551;evm.TU.Chr3.4852;evm.TU.Chr3.5143;evm.TU.Chr4.1734;evm.TU.Chr4.20…	7.54342e-12	7.26787045936199e-12
GO:0071396	cellular response to lipid	126	40	10.99	BP	1.67740666987308e-13	0.317460317460317	evm.TU.Chr1.1401;evm.TU.Chr1.1410;evm.TU.Chr1.1411;evm.TU.Chr1.1416;evm.TU.Chr1.2520;evm.TU.Chr1.2523;evm.TU.Chr1.2542;evm.TU.Chr1.2546;evm.TU.Chr1.2549;evm.TU.Chr1.2550;evm.TU.Chr1.2551;evm.TU.Chr1.2555;evm.TU.Chr1.2558;evm.TU.Chr1.2559;evm.TU.Chr1.2572;evm.TU.Chr1.2573;evm.TU.Chr1.2671;evm.TU.Chr2.1100;evm.TU.Chr2.1168;evm.TU.Chr2.1641;evm.TU.Chr3.4190;evm.TU.Chr4.1188;evm.TU.Chr4.1290;evm.TU.C…	2.42595e-11	2.33733376762578e-11
GO:0033692	cellular polysaccharide biosynthetic process	115	38	10.03	BP	1.63073254141907e-13	0.330434782608696	evm.TU.Chr1.544;evm.TU.Chr1.548;evm.TU.Chr1.552;evm.TU.Chr2.1015;evm.TU.Chr2.1488;evm.TU.Chr2.2041;evm.TU.Chr2.2601;evm.TU.Chr2.2658;evm.TU.Chr2.2686;evm.TU.Chr2.3725;evm.TU.Chr2.4075;evm.TU.Chr2.455;evm.TU.Chr2.5321;evm.TU.Chr2.5361;evm.TU.Chr2.6133;evm.TU.Chr2.762;evm.TU.Chr3.209;evm.TU.Chr3.4496;evm.TU.Chr3.4551;evm.TU.Chr3.4852;evm.TU.Chr3.5143;evm.TU.Chr4.1734;evm.TU.Chr4.2081;evm.TU.Chr5.21…	2.42595e-11	2.33733376762578e-11
GO:0044264	cellular polysaccharide metabolic process	196	51	17.09	BP	5.45651347393878e-13	0.260204081632653	evm.TU.Chr1.2604;evm.TU.Chr1.2949;evm.TU.Chr1.4363;evm.TU.Chr1.544;evm.TU.Chr1.548;evm.TU.Chr1.552;evm.TU.Chr2.1015;evm.TU.Chr2.1488;evm.TU.Chr2.1665;evm.TU.Chr2.2041;evm.TU.Chr2.2601;evm.TU.Chr2.2658;evm.TU.Chr2.2686;evm.TU.Chr2.3725;evm.TU.Chr2.4075;evm.TU.Chr2.455;evm.TU.Chr2.5321;evm.TU.Chr2.5361;evm.TU.Chr2.5562;evm.TU.Chr2.5564;evm.TU.Chr2.6133;evm.TU.Chr2.762;evm.TU.Chr2.915;evm.TU.Chr3.20…	7.57582e-11	7.299091918612e-11
GO:1901701	cellular response to oxygen-containing compound	158	43	13.78	BP	7.28519916022534e-12	0.272151898734177	evm.TU.Chr1.1401;evm.TU.Chr1.1410;evm.TU.Chr1.1411;evm.TU.Chr1.1416;evm.TU.Chr1.1490;evm.TU.Chr1.2520;evm.TU.Chr1.2523;evm.TU.Chr1.2542;evm.TU.Chr1.2546;evm.TU.Chr1.2549;evm.TU.Chr1.2550;evm.TU.Chr1.2551;evm.TU.Chr1.2555;evm.TU.Chr1.2558;evm.TU.Chr1.2559;evm.TU.Chr1.2572;evm.TU.Chr1.2573;evm.TU.Chr1.2671;evm.TU.Chr2.1100;evm.TU.Chr2.1168;evm.TU.Chr2.1641;evm.TU.Chr2.2658;evm.TU.Chr3.4190;evm.TU.C…	9.72574e-10	9.37047681458943e-10
GO:0006720	isoprenoid metabolic process	151	41	13.17	BP	2.42896383595392e-11	0.271523178807947	evm.TU.Chr1.2268;evm.TU.Chr2.3125;evm.TU.Chr2.3134;evm.TU.Chr2.4541;evm.TU.Chr2.4824;evm.TU.Chr3.1;evm.TU.Chr3.15;evm.TU.Chr4.124;evm.TU.Chr4.2227;evm.TU.Chr4.2228;evm.TU.Chr4.2276;evm.TU.Chr4.3130;evm.TU.Chr4.572;evm.TU.Chr5.1475;evm.TU.Chr5.2288;evm.TU.Chr5.4152;evm.TU.Chr5.4733;evm.TU.Chr5.4788;evm.TU.Chr5.4790;evm.TU.Chr5.580;evm.TU.Chr5.6608;evm.TU.Chr5.6614;evm.TU.Chr5.6622;evm.TU.Chr5.6626…	3.12257e-09	3.00850608453239e-09
GO:0071554	cell wall organization or biogenesis	264	58	23.02	BP	2.87304220109949e-11	0.21969696969697	evm.TU.Chr1.2583;evm.TU.Chr1.2604;evm.TU.Chr1.2609;evm.TU.Chr1.2927;evm.TU.Chr1.2949;evm.TU.Chr1.3903;evm.TU.Chr1.3920;evm.TU.Chr1.4363;evm.TU.Chr2.2252;evm.TU.Chr2.2601;evm.TU.Chr2.2658;evm.TU.Chr2.273;evm.TU.Chr2.3275;evm.TU.Chr2.3725;evm.TU.Chr2.4075;evm.TU.Chr2.455;evm.TU.Chr2.4752;evm.TU.Chr2.5321;evm.TU.Chr2.5361;evm.TU.Chr2.5562;evm.TU.Chr2.5564;evm.TU.Chr2.611;evm.TU.Chr2.6133;evm.TU.Chr3…	3.56155e-09	3.43144927552371e-09
GO:0008299	isoprenoid biosynthetic process	145	39	12.64	BP	1.01542280582578e-10	0.268965517241379	evm.TU.Chr1.2268;evm.TU.Chr2.3125;evm.TU.Chr2.3134;evm.TU.Chr2.4541;evm.TU.Chr2.4824;evm.TU.Chr3.1;evm.TU.Chr3.15;evm.TU.Chr4.2227;evm.TU.Chr4.2228;evm.TU.Chr4.2276;evm.TU.Chr4.3130;evm.TU.Chr4.572;evm.TU.Chr5.1475;evm.TU.Chr5.2288;evm.TU.Chr5.4152;evm.TU.Chr5.4733;evm.TU.Chr5.4788;evm.TU.Chr5.4790;evm.TU.Chr5.580;evm.TU.Chr5.6608;evm.TU.Chr5.6614;evm.TU.Chr5.6622;evm.TU.Chr5.6626;evm.TU.Chr5.703…	1.21536e-08	1.17096125375989e-08
GO:0009250	glucan biosynthetic process	95	30	8.28	BP	2.08592533046358e-10	0.315789473684211	evm.TU.Chr1.544;evm.TU.Chr1.548;evm.TU.Chr1.552;evm.TU.Chr2.1015;evm.TU.Chr2.1488;evm.TU.Chr2.2041;evm.TU.Chr2.2601;evm.TU.Chr2.2658;evm.TU.Chr2.2686;evm.TU.Chr2.3725;evm.TU.Chr2.762;evm.TU.Chr3.209;evm.TU.Chr3.4496;evm.TU.Chr3.4551;evm.TU.Chr3.4852;evm.TU.Chr3.5143;evm.TU.Chr4.2081;evm.TU.Chr5.2157;evm.TU.Chr5.506;evm.TU.Chr5.507;evm.TU.Chr6.2797;evm.TU.Chr6.3125;evm.TU.Chr6.5420;evm.TU.Chr6.571…	2.41342e-08	2.32525781574835e-08
GO:0006073	cellular glucan metabolic process	156	40	13.6	BP	2.84718042486542e-10	0.256410256410256	evm.TU.Chr1.2949;evm.TU.Chr1.4363;evm.TU.Chr1.544;evm.TU.Chr1.548;evm.TU.Chr1.552;evm.TU.Chr2.1015;evm.TU.Chr2.1488;evm.TU.Chr2.1665;evm.TU.Chr2.2041;evm.TU.Chr2.2601;evm.TU.Chr2.2658;evm.TU.Chr2.2686;evm.TU.Chr2.3725;evm.TU.Chr2.762;evm.TU.Chr2.915;evm.TU.Chr3.209;evm.TU.Chr3.4496;evm.TU.Chr3.4551;evm.TU.Chr3.4852;evm.TU.Chr3.5143;evm.TU.Chr4.1887;evm.TU.Chr4.2081;evm.TU.Chr5.2157;evm.TU.Chr5.50…	2.99472e-08	2.8853244688349e-08
GO:0044042	glucan metabolic process	156	40	13.6	BP	2.84718042486542e-10	0.256410256410256	evm.TU.Chr1.2949;evm.TU.Chr1.4363;evm.TU.Chr1.544;evm.TU.Chr1.548;evm.TU.Chr1.552;evm.TU.Chr2.1015;evm.TU.Chr2.1488;evm.TU.Chr2.1665;evm.TU.Chr2.2041;evm.TU.Chr2.2601;evm.TU.Chr2.2658;evm.TU.Chr2.2686;evm.TU.Chr2.3725;evm.TU.Chr2.762;evm.TU.Chr2.915;evm.TU.Chr3.209;evm.TU.Chr3.4496;evm.TU.Chr3.4551;evm.TU.Chr3.4852;evm.TU.Chr3.5143;evm.TU.Chr4.1887;evm.TU.Chr4.2081;evm.TU.Chr5.2157;evm.TU.Chr5.50…	2.99472e-08	2.8853244688349e-08
GO:0005996	monosaccharide metabolic process	137	37	11.95	BP	2.69243412271328e-10	0.27007299270073	evm.TU.Chr1.4520;evm.TU.Chr2.1605;evm.TU.Chr2.1699;evm.TU.Chr2.2658;evm.TU.Chr2.3256;evm.TU.Chr2.5265;evm.TU.Chr2.615;evm.TU.Chr2.667;evm.TU.Chr3.1736;evm.TU.Chr3.3358;evm.TU.Chr3.3740;evm.TU.Chr3.4551;evm.TU.Chr4.1370;evm.TU.Chr4.3754;evm.TU.Chr4.881;evm.TU.Chr5.5556;evm.TU.Chr5.6121;evm.TU.Chr5.6846;evm.TU.Chr6.1358;evm.TU.Chr6.2296;evm.TU.Chr6.2431;evm.TU.Chr6.4345;evm.TU.Chr6.4393;evm.TU.Chr6…	2.99472e-08	2.8853244688349e-08
GO:0016101	diterpenoid metabolic process	56	22	4.88	BP	4.84288264086411e-10	0.392857142857143	evm.TU.Chr2.4541;evm.TU.Chr3.1;evm.TU.Chr3.15;evm.TU.Chr4.2227;evm.TU.Chr4.2228;evm.TU.Chr4.2276;evm.TU.Chr4.3130;evm.TU.Chr5.1475;evm.TU.Chr5.2288;evm.TU.Chr5.4152;evm.TU.Chr5.4788;evm.TU.Chr5.4790;evm.TU.Chr5.6608;evm.TU.Chr5.6614;evm.TU.Chr5.6622;evm.TU.Chr5.6626;evm.TU.Chr5.7037;evm.TU.Chr5.7042;evm.TU.Chr5.7047;novel14574;novel2324;novel4942	4.80276e-08	4.6273197443685e-08
GO:0016102	diterpenoid biosynthetic process	56	22	4.88	BP	4.84288264086411e-10	0.392857142857143	evm.TU.Chr2.4541;evm.TU.Chr3.1;evm.TU.Chr3.15;evm.TU.Chr4.2227;evm.TU.Chr4.2228;evm.TU.Chr4.2276;evm.TU.Chr4.3130;evm.TU.Chr5.1475;evm.TU.Chr5.2288;evm.TU.Chr5.4152;evm.TU.Chr5.4788;evm.TU.Chr5.4790;evm.TU.Chr5.6608;evm.TU.Chr5.6614;evm.TU.Chr5.6622;evm.TU.Chr5.6626;evm.TU.Chr5.7037;evm.TU.Chr5.7042;evm.TU.Chr5.7047;novel14574;novel2324;novel4942	4.80276e-08	4.6273197443685e-08
GO:0006629	lipid metabolic process	750	114	65.4	BP	1.82182428956818e-09	0.152	evm.TU.Chr1.1246;evm.TU.Chr1.2268;evm.TU.Chr1.3474;evm.TU.Chr2.1119;evm.TU.Chr2.1633;evm.TU.Chr2.2091;evm.TU.Chr2.268;evm.TU.Chr2.2812;evm.TU.Chr2.3125;evm.TU.Chr2.3134;evm.TU.Chr2.4541;evm.TU.Chr2.476;evm.TU.Chr2.4824;evm.TU.Chr2.491;evm.TU.Chr2.5854;evm.TU.Chr2.5862;evm.TU.Chr2.5961;evm.TU.Chr2.6026;evm.TU.Chr2.6179;evm.TU.Chr2.721;evm.TU.Chr2.799;evm.TU.Chr2.843;evm.TU.Chr3.1;evm.TU.Chr3.15;ev…	1.75654e-07	1.69237887951991e-07
GO:0044281	small molecule metabolic process	1138	157	99.23	BP	1.93669841775642e-09	0.137961335676626	evm.TU.Chr1.1689;evm.TU.Chr1.2163;evm.TU.Chr1.217;evm.TU.Chr1.2268;evm.TU.Chr1.2399;evm.TU.Chr1.2417;evm.TU.Chr1.316;evm.TU.Chr1.4308;evm.TU.Chr1.4520;evm.TU.Chr2.1197;evm.TU.Chr2.1605;evm.TU.Chr2.1699;evm.TU.Chr2.2091;evm.TU.Chr2.258;evm.TU.Chr2.2658;evm.TU.Chr2.2686;evm.TU.Chr2.2812;evm.TU.Chr2.3125;evm.TU.Chr2.3134;evm.TU.Chr2.3256;evm.TU.Chr2.4090;evm.TU.Chr2.4334;evm.TU.Chr2.4824;evm.TU.Chr2…	1.76902e-07	1.70440190393688e-07
GO:0006749	glutathione metabolic process	115	32	10.03	BP	1.91442139788633e-09	0.278260869565217	evm.TU.Chr1.124;evm.TU.Chr1.127;evm.TU.Chr2.1755;evm.TU.Chr2.1876;evm.TU.Chr2.2696;evm.TU.Chr2.2699;evm.TU.Chr2.810;evm.TU.Chr3.2591;evm.TU.Chr3.3676;evm.TU.Chr3.3677;evm.TU.Chr3.3740;evm.TU.Chr4.1419;evm.TU.Chr4.1588;evm.TU.Chr4.2197;evm.TU.Chr4.3754;evm.TU.Chr4.681;evm.TU.Chr5.4894;evm.TU.Chr5.4907;evm.TU.Chr5.5420;evm.TU.Chr6.5166;evm.TU.Chr6.5196;evm.TU.Chr7.199;evm.TU.Chr7.200;evm.TU.Chr7.30…	1.76902e-07	1.70440190393688e-07
GO:0006575	cellular modified amino acid metabolic process	140	36	12.21	BP	2.02901670047007e-09	0.257142857142857	evm.TU.Chr1.124;evm.TU.Chr1.127;evm.TU.Chr1.1689;evm.TU.Chr2.1755;evm.TU.Chr2.1876;evm.TU.Chr2.2696;evm.TU.Chr2.2699;evm.TU.Chr2.810;evm.TU.Chr3.2591;evm.TU.Chr3.3067;evm.TU.Chr3.3676;evm.TU.Chr3.3677;evm.TU.Chr3.3740;evm.TU.Chr4.1419;evm.TU.Chr4.1588;evm.TU.Chr4.2197;evm.TU.Chr4.3754;evm.TU.Chr4.681;evm.TU.Chr5.4894;evm.TU.Chr5.4907;evm.TU.Chr5.5420;evm.TU.Chr6.4;evm.TU.Chr6.5166;evm.TU.Chr6.519…	1.80582e-07	1.7398612840468e-07
GO:0006721	terpenoid metabolic process	106	30	9.24	BP	3.94047292540967e-09	0.283018867924528	evm.TU.Chr1.2268;evm.TU.Chr2.4541;evm.TU.Chr3.1;evm.TU.Chr3.15;evm.TU.Chr4.124;evm.TU.Chr4.2227;evm.TU.Chr4.2228;evm.TU.Chr4.2276;evm.TU.Chr4.3130;evm.TU.Chr5.1475;evm.TU.Chr5.2288;evm.TU.Chr5.4152;evm.TU.Chr5.4788;evm.TU.Chr5.4790;evm.TU.Chr5.6608;evm.TU.Chr5.6614;evm.TU.Chr5.6622;evm.TU.Chr5.6626;evm.TU.Chr5.7037;evm.TU.Chr5.7042;evm.TU.Chr5.7047;evm.TU.Chr6.2955;evm.TU.Chr6.4897;evm.TU.Chr6.48…	3.41935e-07	3.29444275895435e-07
GO:0044255	cellular lipid metabolic process	469	78	40.9	BP	1.61702351894538e-08	0.166311300639659	evm.TU.Chr1.2268;evm.TU.Chr1.3474;evm.TU.Chr2.1119;evm.TU.Chr2.2091;evm.TU.Chr2.2812;evm.TU.Chr2.3125;evm.TU.Chr2.3134;evm.TU.Chr2.4541;evm.TU.Chr2.4824;evm.TU.Chr2.5961;evm.TU.Chr2.799;evm.TU.Chr3.1;evm.TU.Chr3.15;evm.TU.Chr3.3726;evm.TU.Chr3.76;evm.TU.Chr3.77;evm.TU.Chr3.81;evm.TU.Chr3.85;evm.TU.Chr4.103;evm.TU.Chr4.124;evm.TU.Chr4.2227;evm.TU.Chr4.2228;evm.TU.Chr4.2276;evm.TU.Chr4.2864;evm.TU.…	1.36895e-06	1.31894318862374e-06
GO:0042546	cell wall biogenesis	83	25	7.24	BP	1.95587512783683e-08	0.301204819277108	evm.TU.Chr1.2583;evm.TU.Chr1.2949;evm.TU.Chr1.3903;evm.TU.Chr2.2658;evm.TU.Chr2.4075;evm.TU.Chr2.455;evm.TU.Chr2.5321;evm.TU.Chr2.5361;evm.TU.Chr2.6133;evm.TU.Chr3.4496;evm.TU.Chr3.5058;evm.TU.Chr4.1734;evm.TU.Chr4.1887;evm.TU.Chr6.2013;evm.TU.Chr6.2797;evm.TU.Chr6.5104;evm.TU.Chr6.5106;evm.TU.Chr6.5847;evm.TU.Chr6.6191;evm.TU.Chr7.4480;evm.TU.Chr7.5115;evm.TU.Chr7.556;evm.TU.Chr7.557;evm.TU.Chr7…	1.61639e-06	1.55734718825504e-06
GO:0019318	hexose metabolic process	102	28	8.89	BP	2.69665995919062e-08	0.274509803921569	evm.TU.Chr2.1605;evm.TU.Chr2.2658;evm.TU.Chr2.3256;evm.TU.Chr2.5265;evm.TU.Chr3.1736;evm.TU.Chr3.4551;evm.TU.Chr4.1370;evm.TU.Chr4.881;evm.TU.Chr5.5556;evm.TU.Chr5.6121;evm.TU.Chr5.6846;evm.TU.Chr6.1358;evm.TU.Chr6.2296;evm.TU.Chr6.2431;evm.TU.Chr6.4345;evm.TU.Chr6.4859;evm.TU.Chr6.5008;evm.TU.Chr6.5335;evm.TU.Chr6.7071;evm.TU.Chr7.2193;evm.TU.Chr7.2627;evm.TU.Chr7.4308;evm.TU.Chr7.5197;evm.TU.Ch…	2.17677e-06	2.09725549335339e-06
GO:0016114	terpenoid biosynthetic process	103	28	8.98	BP	3.39967975276493e-08	0.271844660194175	evm.TU.Chr1.2268;evm.TU.Chr2.4541;evm.TU.Chr3.1;evm.TU.Chr3.15;evm.TU.Chr4.2227;evm.TU.Chr4.2228;evm.TU.Chr4.2276;evm.TU.Chr4.3130;evm.TU.Chr5.1475;evm.TU.Chr5.2288;evm.TU.Chr5.4152;evm.TU.Chr5.4788;evm.TU.Chr5.4790;evm.TU.Chr5.6608;evm.TU.Chr5.6614;evm.TU.Chr5.6622;evm.TU.Chr5.6626;evm.TU.Chr5.7037;evm.TU.Chr5.7042;evm.TU.Chr5.7047;evm.TU.Chr6.4897;evm.TU.Chr6.4899;evm.TU.Chr6.4912;evm.TU.Chr6.8…	2.68188e-06	2.58391927620435e-06
GO:0009607	response to biotic stimulus	401	68	34.97	BP	6.35809624130617e-08	0.169576059850374	evm.TU.Chr1.1401;evm.TU.Chr1.1410;evm.TU.Chr1.1411;evm.TU.Chr1.1416;evm.TU.Chr1.2520;evm.TU.Chr1.2523;evm.TU.Chr1.2542;evm.TU.Chr1.2546;evm.TU.Chr1.2549;evm.TU.Chr1.2550;evm.TU.Chr1.2551;evm.TU.Chr1.2555;evm.TU.Chr1.2558;evm.TU.Chr1.2559;evm.TU.Chr1.2572;evm.TU.Chr1.2573;evm.TU.Chr1.2951;evm.TU.Chr1.4501;evm.TU.Chr2.1641;evm.TU.Chr2.1750;evm.TU.Chr2.1863;evm.TU.Chr2.3210;evm.TU.Chr2.5795;evm.TU.C…	4.90421e-06	4.72506941722332e-06
GO:0044036	cell wall macromolecule metabolic process	77	23	6.71	BP	8.53646979647658e-08	0.298701298701299	evm.TU.Chr1.2604;evm.TU.Chr1.2609;evm.TU.Chr1.2949;evm.TU.Chr1.4363;evm.TU.Chr2.2658;evm.TU.Chr2.3275;evm.TU.Chr2.4075;evm.TU.Chr2.455;evm.TU.Chr2.5321;evm.TU.Chr2.5361;evm.TU.Chr2.5562;evm.TU.Chr2.5564;evm.TU.Chr2.6133;evm.TU.Chr3.4496;evm.TU.Chr4.1734;evm.TU.Chr4.1887;evm.TU.Chr6.1216;evm.TU.Chr6.1217;evm.TU.Chr6.2013;evm.TU.Chr6.5104;evm.TU.Chr6.5106;evm.TU.Chr6.5847;evm.TU.Chr7.4480	6.44132e-06	6.2060330762943e-06
GO:0009056	catabolic process	878	122	76.56	BP	1.00698120692651e-07	0.138952164009112	evm.TU.Chr1.151;evm.TU.Chr1.2604;evm.TU.Chr1.2609;evm.TU.Chr1.4520;evm.TU.Chr1.54;evm.TU.Chr1.862;evm.TU.Chr2.1215;evm.TU.Chr2.1665;evm.TU.Chr2.1755;evm.TU.Chr2.1876;evm.TU.Chr2.1947;evm.TU.Chr2.2760;evm.TU.Chr2.3275;evm.TU.Chr2.376;evm.TU.Chr2.3765;evm.TU.Chr2.3826;evm.TU.Chr2.3831;evm.TU.Chr2.3838;evm.TU.Chr2.3877;evm.TU.Chr2.3893;evm.TU.Chr2.3900;evm.TU.Chr2.4334;evm.TU.Chr2.476;evm.TU.Chr2.49…	7.43666e-06	7.16501521703366e-06
GO:0008610	lipid biosynthetic process	431	71	37.58	BP	1.06319945936196e-07	0.164733178654292	evm.TU.Chr1.2268;evm.TU.Chr2.1633;evm.TU.Chr2.268;evm.TU.Chr2.2812;evm.TU.Chr2.3125;evm.TU.Chr2.3134;evm.TU.Chr2.4541;evm.TU.Chr2.4824;evm.TU.Chr2.5854;evm.TU.Chr2.5862;evm.TU.Chr2.721;evm.TU.Chr3.1;evm.TU.Chr3.15;evm.TU.Chr3.3726;evm.TU.Chr3.4720;evm.TU.Chr3.76;evm.TU.Chr3.77;evm.TU.Chr3.81;evm.TU.Chr3.85;evm.TU.Chr4.2227;evm.TU.Chr4.2228;evm.TU.Chr4.2276;evm.TU.Chr4.3130;evm.TU.Chr4.572;evm.TU.…	7.60085e-06	7.32320816535425e-06
GO:0019748	secondary metabolic process	121	30	10.55	BP	1.07301019860636e-07	0.247933884297521	evm.TU.Chr2.1030;evm.TU.Chr2.1755;evm.TU.Chr2.1876;evm.TU.Chr2.3257;evm.TU.Chr2.3826;evm.TU.Chr2.3831;evm.TU.Chr2.3838;evm.TU.Chr2.3877;evm.TU.Chr2.3893;evm.TU.Chr2.3900;evm.TU.Chr2.810;evm.TU.Chr3.5098;evm.TU.Chr4.1335;evm.TU.Chr4.1383;evm.TU.Chr4.1524;evm.TU.Chr4.2581;evm.TU.Chr5.1184;evm.TU.Chr5.1763;evm.TU.Chr5.2117;evm.TU.Chr6.2504;evm.TU.Chr6.3227;evm.TU.Chr6.3357;evm.TU.Chr6.4111;evm.TU.Ch…	7.60085e-06	7.32320816535425e-06
GO:0030244	cellulose biosynthetic process	42	16	3.66	BP	1.90023236006775e-07	0.380952380952381	evm.TU.Chr1.544;evm.TU.Chr1.548;evm.TU.Chr1.552;evm.TU.Chr2.1488;evm.TU.Chr2.2601;evm.TU.Chr2.3725;evm.TU.Chr3.209;evm.TU.Chr5.506;evm.TU.Chr5.507;evm.TU.Chr6.2797;evm.TU.Chr6.3125;evm.TU.Chr6.5714;evm.TU.Chr6.5715;evm.TU.Chr7.2842;evm.TU.Chr7.3413;novel10695	1.31914e-05	1.27095541219689e-05
GO:0006004	fucose metabolic process	40	15	3.49	BP	5.83760172674686e-07	0.375	evm.TU.Chr2.1605;evm.TU.Chr2.2658;evm.TU.Chr2.3256;evm.TU.Chr3.1736;evm.TU.Chr4.1370;evm.TU.Chr5.6121;evm.TU.Chr5.6846;evm.TU.Chr6.2431;evm.TU.Chr6.4859;evm.TU.Chr6.5008;evm.TU.Chr7.2193;evm.TU.Chr7.4308;evm.TU.Chr7.5197;evm.TU.Chr7.581;novel8669	3.973e-05	3.82787630255413e-05
GO:0006790	sulfur compound metabolic process	249	46	21.71	BP	7.71203960682655e-07	0.184738955823293	evm.TU.Chr1.124;evm.TU.Chr1.127;evm.TU.Chr1.2268;evm.TU.Chr1.2845;evm.TU.Chr2.1755;evm.TU.Chr2.1876;evm.TU.Chr2.2696;evm.TU.Chr2.2699;evm.TU.Chr2.810;evm.TU.Chr3.2591;evm.TU.Chr3.3676;evm.TU.Chr3.3677;evm.TU.Chr3.3740;evm.TU.Chr4.1419;evm.TU.Chr4.1588;evm.TU.Chr4.2197;evm.TU.Chr4.3754;evm.TU.Chr4.378;evm.TU.Chr4.381;evm.TU.Chr4.572;evm.TU.Chr4.681;evm.TU.Chr4.899;evm.TU.Chr5.1177;evm.TU.Chr5.1763…	5.14779e-05	4.95974692932954e-05
GO:0030243	cellulose metabolic process	69	20	6.02	BP	1.00545148449734e-06	0.289855072463768	evm.TU.Chr1.544;evm.TU.Chr1.548;evm.TU.Chr1.552;evm.TU.Chr2.1488;evm.TU.Chr2.1665;evm.TU.Chr2.2601;evm.TU.Chr2.3725;evm.TU.Chr2.915;evm.TU.Chr3.209;evm.TU.Chr5.506;evm.TU.Chr5.507;evm.TU.Chr6.2797;evm.TU.Chr6.3125;evm.TU.Chr6.5674;evm.TU.Chr6.5714;evm.TU.Chr6.5715;evm.TU.Chr7.1473;evm.TU.Chr7.2842;evm.TU.Chr7.3413;novel10695	6.58476e-05	6.34422912859596e-05
GO:0010410	hemicellulose metabolic process	64	19	5.58	BP	1.2486870837524e-06	0.296875	evm.TU.Chr1.2604;evm.TU.Chr1.2949;evm.TU.Chr1.4363;evm.TU.Chr2.2658;evm.TU.Chr2.4075;evm.TU.Chr2.455;evm.TU.Chr2.5321;evm.TU.Chr2.5361;evm.TU.Chr2.5562;evm.TU.Chr2.5564;evm.TU.Chr2.6133;evm.TU.Chr3.4496;evm.TU.Chr4.1734;evm.TU.Chr4.1887;evm.TU.Chr6.2013;evm.TU.Chr6.5104;evm.TU.Chr6.5106;evm.TU.Chr6.5847;evm.TU.Chr7.4480	8.02628e-05	7.7330972028877e-05
GO:1901575	organic substance catabolic process	754	104	65.75	BP	1.33544777821257e-06	0.137931034482759	evm.TU.Chr1.151;evm.TU.Chr1.2604;evm.TU.Chr1.2609;evm.TU.Chr1.4520;evm.TU.Chr1.54;evm.TU.Chr1.862;evm.TU.Chr2.1215;evm.TU.Chr2.1665;evm.TU.Chr2.1947;evm.TU.Chr2.2760;evm.TU.Chr2.3275;evm.TU.Chr2.376;evm.TU.Chr2.3826;evm.TU.Chr2.3831;evm.TU.Chr2.3838;evm.TU.Chr2.3877;evm.TU.Chr2.3893;evm.TU.Chr2.3900;evm.TU.Chr2.4334;evm.TU.Chr2.476;evm.TU.Chr2.491;evm.TU.Chr2.5562;evm.TU.Chr2.5564;evm.TU.Chr2.596…	8.42789e-05	8.12003366771545e-05
GO:0071555	cell wall organization	196	38	17.09	BP	2.08998611629555e-06	0.193877551020408	evm.TU.Chr1.2583;evm.TU.Chr1.2927;evm.TU.Chr1.2949;evm.TU.Chr1.3903;evm.TU.Chr1.3920;evm.TU.Chr2.2252;evm.TU.Chr2.2601;evm.TU.Chr2.273;evm.TU.Chr2.3725;evm.TU.Chr2.4752;evm.TU.Chr2.611;evm.TU.Chr3.209;evm.TU.Chr3.4871;evm.TU.Chr3.5018;evm.TU.Chr4.1544;evm.TU.Chr4.1734;evm.TU.Chr4.1887;evm.TU.Chr4.939;evm.TU.Chr5.4194;evm.TU.Chr5.7010;evm.TU.Chr6.1112;evm.TU.Chr6.2797;evm.TU.Chr6.3125;evm.TU.Chr6.…	0.000129542	0.000124809885178025
GO:0050896	response to stimulus	2921	319	254.71	BP	2.15881067486248e-06	0.109209174940089	evm.TU.Chr1.1401;evm.TU.Chr1.1410;evm.TU.Chr1.1411;evm.TU.Chr1.1416;evm.TU.Chr1.1433;evm.TU.Chr1.1490;evm.TU.Chr1.1762;evm.TU.Chr1.1769;evm.TU.Chr1.2004;evm.TU.Chr1.201;evm.TU.Chr1.221;evm.TU.Chr1.2359;evm.TU.Chr1.2435;evm.TU.Chr1.2520;evm.TU.Chr1.2523;evm.TU.Chr1.2542;evm.TU.Chr1.2546;evm.TU.Chr1.2549;evm.TU.Chr1.2550;evm.TU.Chr1.2551;evm.TU.Chr1.2555;evm.TU.Chr1.2558;evm.TU.Chr1.2559;evm.TU.Chr…	0.00013146	0.000126658199705228
GO:0010383	cell wall polysaccharide metabolic process	67	19	5.84	BP	2.68522893010998e-06	0.283582089552239	evm.TU.Chr1.2604;evm.TU.Chr1.2949;evm.TU.Chr1.4363;evm.TU.Chr2.2658;evm.TU.Chr2.4075;evm.TU.Chr2.455;evm.TU.Chr2.5321;evm.TU.Chr2.5361;evm.TU.Chr2.5562;evm.TU.Chr2.5564;evm.TU.Chr2.6133;evm.TU.Chr3.4496;evm.TU.Chr4.1734;evm.TU.Chr4.1887;evm.TU.Chr6.2013;evm.TU.Chr6.5104;evm.TU.Chr6.5106;evm.TU.Chr6.5847;evm.TU.Chr7.4480	0.000160697	0.000154827083683474
GO:0007154	cell communication	1059	135	92.34	BP	2.86949895456648e-06	0.127478753541076	evm.TU.Chr1.1401;evm.TU.Chr1.1410;evm.TU.Chr1.1411;evm.TU.Chr1.1416;evm.TU.Chr1.1490;evm.TU.Chr1.221;evm.TU.Chr1.2520;evm.TU.Chr1.2523;evm.TU.Chr1.2542;evm.TU.Chr1.2546;evm.TU.Chr1.2549;evm.TU.Chr1.2550;evm.TU.Chr1.2551;evm.TU.Chr1.2555;evm.TU.Chr1.2558;evm.TU.Chr1.2559;evm.TU.Chr1.2572;evm.TU.Chr1.2573;evm.TU.Chr1.2671;evm.TU.Chr1.2951;evm.TU.Chr1.3941;evm.TU.Chr1.4527;evm.TU.Chr1.694;evm.TU.Chr…	0.000168814	0.000162647603544295
GO:0009698	phenylpropanoid metabolic process	100	24	8.72	BP	3.66277997544219e-06	0.24	evm.TU.Chr2.1030;evm.TU.Chr2.3257;evm.TU.Chr2.3826;evm.TU.Chr2.3831;evm.TU.Chr2.3838;evm.TU.Chr2.3877;evm.TU.Chr2.3893;evm.TU.Chr2.3900;evm.TU.Chr3.5098;evm.TU.Chr4.1335;evm.TU.Chr4.1383;evm.TU.Chr4.1524;evm.TU.Chr4.2581;evm.TU.Chr5.1184;evm.TU.Chr5.2117;evm.TU.Chr6.2504;evm.TU.Chr6.3227;evm.TU.Chr6.4111;evm.TU.Chr6.4112;evm.TU.Chr6.4788;evm.TU.Chr6.5377;evm.TU.Chr6.5378;evm.TU.Chr7.2937;evm.TU.C…	0.000211892	0.000204151789157541
GO:0045229	external encapsulating structure organization	204	38	17.79	BP	5.65150323460538e-06	0.186274509803922	evm.TU.Chr1.2583;evm.TU.Chr1.2927;evm.TU.Chr1.2949;evm.TU.Chr1.3903;evm.TU.Chr1.3920;evm.TU.Chr2.2252;evm.TU.Chr2.2601;evm.TU.Chr2.273;evm.TU.Chr2.3725;evm.TU.Chr2.4752;evm.TU.Chr2.611;evm.TU.Chr3.209;evm.TU.Chr3.4871;evm.TU.Chr3.5018;evm.TU.Chr4.1544;evm.TU.Chr4.1734;evm.TU.Chr4.1887;evm.TU.Chr4.939;evm.TU.Chr5.4194;evm.TU.Chr5.7010;evm.TU.Chr6.1112;evm.TU.Chr6.2797;evm.TU.Chr6.3125;evm.TU.Chr6.…	0.00032158	0.00030983305912582
GO:0044038	cell wall macromolecule biosynthetic process	22	10	1.92	BP	5.9662495821647e-06	0.454545454545455	evm.TU.Chr2.2658;evm.TU.Chr2.4075;evm.TU.Chr2.455;evm.TU.Chr2.5321;evm.TU.Chr2.5361;evm.TU.Chr2.6133;evm.TU.Chr3.4496;evm.TU.Chr4.1734;evm.TU.Chr6.2013;evm.TU.Chr7.4480	0.000323576	0.000311756166489099
GO:0070589	cellular component macromolecule biosynthetic process	22	10	1.92	BP	5.9662495821647e-06	0.454545454545455	evm.TU.Chr2.2658;evm.TU.Chr2.4075;evm.TU.Chr2.455;evm.TU.Chr2.5321;evm.TU.Chr2.5361;evm.TU.Chr2.6133;evm.TU.Chr3.4496;evm.TU.Chr4.1734;evm.TU.Chr6.2013;evm.TU.Chr7.4480	0.000323576	0.000311756166489099
GO:0070592	cell wall polysaccharide biosynthetic process	22	10	1.92	BP	5.9662495821647e-06	0.454545454545455	evm.TU.Chr2.2658;evm.TU.Chr2.4075;evm.TU.Chr2.455;evm.TU.Chr2.5321;evm.TU.Chr2.5361;evm.TU.Chr2.6133;evm.TU.Chr3.4496;evm.TU.Chr4.1734;evm.TU.Chr6.2013;evm.TU.Chr7.4480	0.000323576	0.000311756166489099
GO:0007165	signal transduction	1020	128	88.94	BP	1.16262230371944e-05	0.125490196078431	evm.TU.Chr1.1401;evm.TU.Chr1.1410;evm.TU.Chr1.1411;evm.TU.Chr1.1416;evm.TU.Chr1.1490;evm.TU.Chr1.221;evm.TU.Chr1.2520;evm.TU.Chr1.2523;evm.TU.Chr1.2542;evm.TU.Chr1.2546;evm.TU.Chr1.2549;evm.TU.Chr1.2550;evm.TU.Chr1.2551;evm.TU.Chr1.2555;evm.TU.Chr1.2558;evm.TU.Chr1.2559;evm.TU.Chr1.2572;evm.TU.Chr1.2573;evm.TU.Chr1.2671;evm.TU.Chr1.2951;evm.TU.Chr1.3941;evm.TU.Chr1.4527;evm.TU.Chr1.694;evm.TU.Chr…	0.00062084	0.000598162114804319
GO:0044248	cellular catabolic process	607	84	52.93	BP	1.26776768836072e-05	0.13838550247117	evm.TU.Chr1.2604;evm.TU.Chr1.2609;evm.TU.Chr1.4520;evm.TU.Chr1.862;evm.TU.Chr2.1215;evm.TU.Chr2.1665;evm.TU.Chr2.1755;evm.TU.Chr2.1876;evm.TU.Chr2.3275;evm.TU.Chr2.376;evm.TU.Chr2.3765;evm.TU.Chr2.3826;evm.TU.Chr2.3831;evm.TU.Chr2.3838;evm.TU.Chr2.3877;evm.TU.Chr2.3893;evm.TU.Chr2.3900;evm.TU.Chr2.4334;evm.TU.Chr2.5562;evm.TU.Chr2.5564;evm.TU.Chr2.5961;evm.TU.Chr2.799;evm.TU.Chr2.810;evm.TU.Chr2.…	0.000666731	0.000642376067930143
GO:0046271	phenylpropanoid catabolic process	68	18	5.93	BP	1.4076063983421e-05	0.264705882352941	evm.TU.Chr2.3826;evm.TU.Chr2.3831;evm.TU.Chr2.3838;evm.TU.Chr2.3877;evm.TU.Chr2.3893;evm.TU.Chr2.3900;evm.TU.Chr3.5098;evm.TU.Chr4.1335;evm.TU.Chr4.1383;evm.TU.Chr4.1524;evm.TU.Chr5.1184;evm.TU.Chr5.2117;evm.TU.Chr6.2504;evm.TU.Chr6.3227;evm.TU.Chr6.4788;evm.TU.Chr6.5377;evm.TU.Chr6.5378;evm.TU.Chr7.5057	0.0007185	0.000692254725624281
GO:0046274	lignin catabolic process	68	18	5.93	BP	1.4076063983421e-05	0.264705882352941	evm.TU.Chr2.3826;evm.TU.Chr2.3831;evm.TU.Chr2.3838;evm.TU.Chr2.3877;evm.TU.Chr2.3893;evm.TU.Chr2.3900;evm.TU.Chr3.5098;evm.TU.Chr4.1335;evm.TU.Chr4.1383;evm.TU.Chr4.1524;evm.TU.Chr5.1184;evm.TU.Chr5.2117;evm.TU.Chr6.2504;evm.TU.Chr6.3227;evm.TU.Chr6.4788;evm.TU.Chr6.5377;evm.TU.Chr6.5378;evm.TU.Chr7.5057	0.0007185	0.000692254725624281
GO:0023052	signaling	1026	128	89.47	BP	1.54703663979804e-05	0.124756335282651	evm.TU.Chr1.1401;evm.TU.Chr1.1410;evm.TU.Chr1.1411;evm.TU.Chr1.1416;evm.TU.Chr1.1490;evm.TU.Chr1.221;evm.TU.Chr1.2520;evm.TU.Chr1.2523;evm.TU.Chr1.2542;evm.TU.Chr1.2546;evm.TU.Chr1.2549;evm.TU.Chr1.2550;evm.TU.Chr1.2551;evm.TU.Chr1.2555;evm.TU.Chr1.2558;evm.TU.Chr1.2559;evm.TU.Chr1.2572;evm.TU.Chr1.2573;evm.TU.Chr1.2671;evm.TU.Chr1.2951;evm.TU.Chr1.3941;evm.TU.Chr1.4527;evm.TU.Chr1.694;evm.TU.Chr…	0.000778227	0.000749799451508524
GO:0051274	beta-glucan biosynthetic process	57	16	4.97	BP	1.88240219813423e-05	0.280701754385965	evm.TU.Chr1.544;evm.TU.Chr1.548;evm.TU.Chr1.552;evm.TU.Chr2.1488;evm.TU.Chr2.2601;evm.TU.Chr2.3725;evm.TU.Chr3.209;evm.TU.Chr5.506;evm.TU.Chr5.507;evm.TU.Chr6.2797;evm.TU.Chr6.3125;evm.TU.Chr6.5714;evm.TU.Chr6.5715;evm.TU.Chr7.2842;evm.TU.Chr7.3413;novel10695	0.000933403	0.00089930703510864
GO:0016052	carbohydrate catabolic process	192	35	16.74	BP	2.11710933651724e-05	0.182291666666667	evm.TU.Chr1.151;evm.TU.Chr1.2604;evm.TU.Chr1.4520;evm.TU.Chr1.54;evm.TU.Chr2.1665;evm.TU.Chr2.2760;evm.TU.Chr2.5562;evm.TU.Chr2.5564;evm.TU.Chr2.5961;evm.TU.Chr2.915;evm.TU.Chr3.2931;evm.TU.Chr3.3463;evm.TU.Chr3.3501;evm.TU.Chr3.4871;evm.TU.Chr3.5084;evm.TU.Chr4.1846;evm.TU.Chr5.5100;evm.TU.Chr6.1112;evm.TU.Chr6.4345;evm.TU.Chr6.4393;evm.TU.Chr6.4829;evm.TU.Chr6.5299;evm.TU.Chr6.5674;evm.TU.Chr6.…	0.001035	0.000997191454724279
GO:0009808	lignin metabolic process	70	18	6.1	BP	2.167470413805e-05	0.257142857142857	evm.TU.Chr2.3826;evm.TU.Chr2.3831;evm.TU.Chr2.3838;evm.TU.Chr2.3877;evm.TU.Chr2.3893;evm.TU.Chr2.3900;evm.TU.Chr3.5098;evm.TU.Chr4.1335;evm.TU.Chr4.1383;evm.TU.Chr4.1524;evm.TU.Chr5.1184;evm.TU.Chr5.2117;evm.TU.Chr6.2504;evm.TU.Chr6.3227;evm.TU.Chr6.4788;evm.TU.Chr6.5377;evm.TU.Chr6.5378;evm.TU.Chr7.5057	0.0010449	0.00100673296851732
GO:0019252	starch biosynthetic process	35	12	3.05	BP	2.29259243260488e-05	0.342857142857143	evm.TU.Chr2.1015;evm.TU.Chr2.2041;evm.TU.Chr2.2686;evm.TU.Chr2.762;evm.TU.Chr3.4551;evm.TU.Chr3.4852;evm.TU.Chr3.5143;evm.TU.Chr4.2081;evm.TU.Chr5.2157;evm.TU.Chr6.5420;evm.TU.Chr7.856;novel14456	0.00109008	0.00105026188296838
GO:0051273	beta-glucan metabolic process	84	20	7.32	BP	2.63189731273487e-05	0.238095238095238	evm.TU.Chr1.544;evm.TU.Chr1.548;evm.TU.Chr1.552;evm.TU.Chr2.1488;evm.TU.Chr2.1665;evm.TU.Chr2.2601;evm.TU.Chr2.3725;evm.TU.Chr2.915;evm.TU.Chr3.209;evm.TU.Chr5.506;evm.TU.Chr5.507;evm.TU.Chr6.2797;evm.TU.Chr6.3125;evm.TU.Chr6.5674;evm.TU.Chr6.5714;evm.TU.Chr6.5715;evm.TU.Chr7.1473;evm.TU.Chr7.2842;evm.TU.Chr7.3413;novel10695	0.0012345	0.00118940793208516
GO:0015979	photosynthesis	112	24	9.77	BP	2.84526956315901e-05	0.214285714285714	evm.TU.Chr1.3916;evm.TU.Chr1.4291;evm.TU.Chr2.1947;evm.TU.Chr2.21;evm.TU.Chr2.2641;evm.TU.Chr2.453;evm.TU.Chr3.3591;evm.TU.Chr3.3769;evm.TU.Chr3.3771;evm.TU.Chr3.4096;evm.TU.Chr3.5009;evm.TU.Chr4.2935;evm.TU.Chr5.5271;evm.TU.Chr5.5274;evm.TU.Chr5.5276;evm.TU.Chr5.5932;evm.TU.Chr5.6841;evm.TU.Chr6.1036;evm.TU.Chr6.3734;evm.TU.Chr6.4251;evm.TU.Chr6.5139;evm.TU.Chr6.6434;evm.TU.Chr7.3230;evm.TU.Chr7…	0.00131679	0.00126869072310964
GO:0045492	xylan biosynthetic process	18	8	1.57	BP	6.44906796766382e-05	0.444444444444444	evm.TU.Chr2.4075;evm.TU.Chr2.455;evm.TU.Chr2.5321;evm.TU.Chr2.5361;evm.TU.Chr2.6133;evm.TU.Chr4.1734;evm.TU.Chr6.2013;evm.TU.Chr7.4480	0.00294536	0.00283776855031412
GO:0009734	auxin-activated signaling pathway	150	28	13.08	BP	8.93947949818117e-05	0.186666666666667	evm.TU.Chr1.221;evm.TU.Chr1.3941;evm.TU.Chr1.694;evm.TU.Chr2.1347;evm.TU.Chr2.1467;evm.TU.Chr2.2258;evm.TU.Chr2.2389;evm.TU.Chr2.2410;evm.TU.Chr2.2637;evm.TU.Chr2.3287;evm.TU.Chr2.5306;evm.TU.Chr2.6044;evm.TU.Chr2.6066;evm.TU.Chr2.785;evm.TU.Chr3.3511;evm.TU.Chr3.4223;evm.TU.Chr3.4224;evm.TU.Chr4.1522;evm.TU.Chr4.290;evm.TU.Chr6.1170;evm.TU.Chr6.1180;evm.TU.Chr6.1230;evm.TU.Chr6.4086;evm.TU.Chr6.…	0.00397807	0.00383275659456431
GO:0071365	cellular response to auxin stimulus	150	28	13.08	BP	8.93947949818117e-05	0.186666666666667	evm.TU.Chr1.221;evm.TU.Chr1.3941;evm.TU.Chr1.694;evm.TU.Chr2.1347;evm.TU.Chr2.1467;evm.TU.Chr2.2258;evm.TU.Chr2.2389;evm.TU.Chr2.2410;evm.TU.Chr2.2637;evm.TU.Chr2.3287;evm.TU.Chr2.5306;evm.TU.Chr2.6044;evm.TU.Chr2.6066;evm.TU.Chr2.785;evm.TU.Chr3.3511;evm.TU.Chr3.4223;evm.TU.Chr3.4224;evm.TU.Chr4.1522;evm.TU.Chr4.290;evm.TU.Chr6.1170;evm.TU.Chr6.1180;evm.TU.Chr6.1230;evm.TU.Chr6.4086;evm.TU.Chr6.…	0.00397807	0.00383275659456431
GO:0000272	polysaccharide catabolic process	135	26	11.77	BP	9.22065951880279e-05	0.192592592592593	evm.TU.Chr1.151;evm.TU.Chr1.2604;evm.TU.Chr1.54;evm.TU.Chr2.1665;evm.TU.Chr2.2760;evm.TU.Chr2.5562;evm.TU.Chr2.5564;evm.TU.Chr2.915;evm.TU.Chr3.2931;evm.TU.Chr3.3463;evm.TU.Chr3.4871;evm.TU.Chr6.1112;evm.TU.Chr6.4829;evm.TU.Chr6.5299;evm.TU.Chr6.5674;evm.TU.Chr6.704;evm.TU.Chr7.1195;evm.TU.Chr7.1473;evm.TU.Chr7.2410;evm.TU.Chr7.2440;evm.TU.Chr7.2443;evm.TU.Chr7.348;novel10116;novel12589;novel1259…	0.00405125	0.00390326919270306
GO:0009873	ethylene-activated signaling pathway	40	12	3.49	BP	0.000101871617935689	0.3	evm.TU.Chr2.1651;evm.TU.Chr2.2500;evm.TU.Chr2.3754;evm.TU.Chr3.1273;evm.TU.Chr3.4379;evm.TU.Chr5.7050;evm.TU.Chr6.3019;evm.TU.Chr6.3357;evm.TU.Chr6.4807;evm.TU.Chr6.828;evm.TU.Chr7.950;evm.TU.Chr7.951	0.00436539	0.00420592761769569
GO:0071369	cellular response to ethylene stimulus	40	12	3.49	BP	0.000101871617935689	0.3	evm.TU.Chr2.1651;evm.TU.Chr2.2500;evm.TU.Chr2.3754;evm.TU.Chr3.1273;evm.TU.Chr3.4379;evm.TU.Chr5.7050;evm.TU.Chr6.3019;evm.TU.Chr6.3357;evm.TU.Chr6.4807;evm.TU.Chr6.828;evm.TU.Chr7.950;evm.TU.Chr7.951	0.00436539	0.00420592761769569
GO:0072329	monocarboxylic acid catabolic process	11	6	0.96	BP	0.000136619712050808	0.545454545454545	evm.TU.Chr2.799;evm.TU.Chr3.5084;evm.TU.Chr4.2864;evm.TU.Chr5.5382;evm.TU.Chr6.502;evm.TU.Chr6.6666	0.00578301	0.00557176925783592
GO:0044282	small molecule catabolic process	73	17	6.37	BP	0.000139437620909783	0.232876712328767	evm.TU.Chr1.4520;evm.TU.Chr2.4334;evm.TU.Chr2.5961;evm.TU.Chr2.799;evm.TU.Chr3.3501;evm.TU.Chr3.5084;evm.TU.Chr4.2864;evm.TU.Chr5.4560;evm.TU.Chr5.5382;evm.TU.Chr5.5430;evm.TU.Chr5.6531;evm.TU.Chr6.4393;evm.TU.Chr6.502;evm.TU.Chr6.6091;evm.TU.Chr6.6666;evm.TU.Chr6.733;evm.TU.Chr7.2569	0.00583118	0.00561817782663767
GO:0019684	photosynthesis, light reaction	61	15	5.32	BP	0.000178299598642332	0.245901639344262	evm.TU.Chr1.4291;evm.TU.Chr2.1947;evm.TU.Chr2.453;evm.TU.Chr3.3591;evm.TU.Chr3.4096;evm.TU.Chr5.5271;evm.TU.Chr5.5274;evm.TU.Chr5.5276;evm.TU.Chr5.5932;evm.TU.Chr6.1036;evm.TU.Chr6.3734;evm.TU.Chr6.4251;evm.TU.Chr6.5139;evm.TU.Chr6.6434;evm.TU.Chr7.4142	0.00736759	0.00709846898354246
GO:0019852	L-ascorbic acid metabolic process	16	7	1.4	BP	0.000212961845313296	0.4375	evm.TU.Chr1.4520;evm.TU.Chr2.615;evm.TU.Chr3.3358;evm.TU.Chr3.3740;evm.TU.Chr4.3754;evm.TU.Chr6.4393;evm.TU.Chr6.733	0.00869636	0.00837869699765128
GO:0046364	monosaccharide biosynthetic process	26	9	2.27	BP	0.000225277019144392	0.346153846153846	evm.TU.Chr1.4520;evm.TU.Chr2.2658;evm.TU.Chr2.5265;evm.TU.Chr2.615;evm.TU.Chr3.3358;evm.TU.Chr6.2296;evm.TU.Chr6.4393;evm.TU.Chr6.733;novel7500	0.00909229	0.00876016021813626
GO:0005982	starch metabolic process	44	12	3.84	BP	0.000277312773277557	0.272727272727273	evm.TU.Chr2.1015;evm.TU.Chr2.2041;evm.TU.Chr2.2686;evm.TU.Chr2.762;evm.TU.Chr3.4551;evm.TU.Chr3.4852;evm.TU.Chr3.5143;evm.TU.Chr4.2081;evm.TU.Chr5.2157;evm.TU.Chr6.5420;evm.TU.Chr7.856;novel14456	0.0109275	0.010528342263582
GO:0009723	response to ethylene	44	12	3.84	BP	0.000277312773277557	0.272727272727273	evm.TU.Chr2.1651;evm.TU.Chr2.2500;evm.TU.Chr2.3754;evm.TU.Chr3.1273;evm.TU.Chr3.4379;evm.TU.Chr5.7050;evm.TU.Chr6.3019;evm.TU.Chr6.3357;evm.TU.Chr6.4807;evm.TU.Chr6.828;evm.TU.Chr7.950;evm.TU.Chr7.951	0.0109275	0.010528342263582
GO:0045491	xylan metabolic process	38	11	3.31	BP	0.000280192426309683	0.289473684210526	evm.TU.Chr1.2604;evm.TU.Chr2.4075;evm.TU.Chr2.455;evm.TU.Chr2.5321;evm.TU.Chr2.5361;evm.TU.Chr2.5562;evm.TU.Chr2.5564;evm.TU.Chr2.6133;evm.TU.Chr4.1734;evm.TU.Chr6.2013;evm.TU.Chr7.4480	0.0109275	0.010528342263582
GO:0046174	polyol catabolic process	17	7	1.48	BP	0.000334883038142548	0.411764705882353	evm.TU.Chr1.4520;evm.TU.Chr2.5961;evm.TU.Chr3.3501;evm.TU.Chr5.5430;evm.TU.Chr5.6531;evm.TU.Chr6.4393;evm.TU.Chr6.733	0.0129153	0.0124435486804547
GO:0006082	organic acid metabolic process	680	85	59.3	BP	0.00040809025757438	0.125	evm.TU.Chr1.1689;evm.TU.Chr1.2163;evm.TU.Chr1.217;evm.TU.Chr1.2399;evm.TU.Chr1.2417;evm.TU.Chr1.316;evm.TU.Chr1.4520;evm.TU.Chr2.1197;evm.TU.Chr2.2091;evm.TU.Chr2.258;evm.TU.Chr2.2812;evm.TU.Chr2.4334;evm.TU.Chr2.4824;evm.TU.Chr2.556;evm.TU.Chr2.5961;evm.TU.Chr2.615;evm.TU.Chr2.627;evm.TU.Chr2.628;evm.TU.Chr2.799;evm.TU.Chr3.1086;evm.TU.Chr3.1925;evm.TU.Chr3.2591;evm.TU.Chr3.3067;evm.TU.Chr3.3358…	0.0155657	0.014997139945793
GO:0031408	oxylipin biosynthetic process	28	9	2.44	BP	0.000424483345116224	0.321428571428571	evm.TU.Chr2.2812;evm.TU.Chr3.76;evm.TU.Chr3.77;evm.TU.Chr3.81;evm.TU.Chr3.85;evm.TU.Chr4.620;evm.TU.Chr4.622;evm.TU.Chr6.4713;novel3814	0.016015	0.0154300181628632
GO:0009628	response to abiotic stimulus	318	46	27.73	BP	0.000435421541579277	0.144654088050314	evm.TU.Chr1.201;evm.TU.Chr1.2359;evm.TU.Chr1.2435;evm.TU.Chr1.2951;evm.TU.Chr1.3098;evm.TU.Chr2.1347;evm.TU.Chr2.1734;evm.TU.Chr2.1738;evm.TU.Chr2.1841;evm.TU.Chr2.1847;evm.TU.Chr2.327;evm.TU.Chr2.3794;evm.TU.Chr2.4334;evm.TU.Chr2.445;evm.TU.Chr2.5229;evm.TU.Chr2.5378;evm.TU.Chr2.788;evm.TU.Chr3.130;evm.TU.Chr3.2472;evm.TU.Chr3.2790;evm.TU.Chr3.3077;evm.TU.Chr3.3127;evm.TU.Chr3.3167;evm.TU.Chr3.3…	0.0160782	0.0154908649227028
GO:0009832	plant-type cell wall biogenesis	46	12	4.01	BP	0.000434602646642103	0.260869565217391	evm.TU.Chr1.2583;evm.TU.Chr2.455;evm.TU.Chr3.5058;evm.TU.Chr4.1734;evm.TU.Chr6.2797;evm.TU.Chr6.5847;evm.TU.Chr6.6191;evm.TU.Chr7.5115;evm.TU.Chr7.556;evm.TU.Chr7.557;evm.TU.Chr7.560;novel12928	0.0160782	0.0154908649227028
GO:0019752	carboxylic acid metabolic process	663	83	57.81	BP	0.000454061353726163	0.125188536953243	evm.TU.Chr1.1689;evm.TU.Chr1.2163;evm.TU.Chr1.217;evm.TU.Chr1.2399;evm.TU.Chr1.2417;evm.TU.Chr1.4520;evm.TU.Chr2.1197;evm.TU.Chr2.2091;evm.TU.Chr2.258;evm.TU.Chr2.2812;evm.TU.Chr2.4334;evm.TU.Chr2.4824;evm.TU.Chr2.556;evm.TU.Chr2.5961;evm.TU.Chr2.615;evm.TU.Chr2.627;evm.TU.Chr2.628;evm.TU.Chr2.799;evm.TU.Chr3.1086;evm.TU.Chr3.1925;evm.TU.Chr3.2591;evm.TU.Chr3.3067;evm.TU.Chr3.3358;evm.TU.Chr3.372…	0.0165773	0.0159717622146579
GO:0048511	rhythmic process	34	10	2.96	BP	0.00045849062448121	0.294117647058824	evm.TU.Chr1.4222;evm.TU.Chr2.3794;evm.TU.Chr2.445;evm.TU.Chr2.5229;evm.TU.Chr3.3384;evm.TU.Chr3.5011;evm.TU.Chr3.573;evm.TU.Chr4.1691;evm.TU.Chr4.295;novel14606	0.0165773	0.0159717622146579
GO:0043436	oxoacid metabolic process	674	84	58.77	BP	0.000484181674666682	0.124629080118694	evm.TU.Chr1.1689;evm.TU.Chr1.2163;evm.TU.Chr1.217;evm.TU.Chr1.2399;evm.TU.Chr1.2417;evm.TU.Chr1.4520;evm.TU.Chr2.1197;evm.TU.Chr2.2091;evm.TU.Chr2.258;evm.TU.Chr2.2812;evm.TU.Chr2.4334;evm.TU.Chr2.4824;evm.TU.Chr2.556;evm.TU.Chr2.5961;evm.TU.Chr2.615;evm.TU.Chr2.627;evm.TU.Chr2.628;evm.TU.Chr2.799;evm.TU.Chr3.1086;evm.TU.Chr3.1925;evm.TU.Chr3.2591;evm.TU.Chr3.3067;evm.TU.Chr3.3358;evm.TU.Chr3.372…	0.0173257	0.0166928397223662
GO:0006979	response to oxidative stress	142	25	12.38	BP	0.000526735329847278	0.176056338028169	evm.TU.Chr1.2004;evm.TU.Chr1.705;evm.TU.Chr2.3765;evm.TU.Chr2.3794;evm.TU.Chr2.5160;evm.TU.Chr5.1763;evm.TU.Chr5.252;evm.TU.Chr5.267;evm.TU.Chr5.2876;evm.TU.Chr5.5271;evm.TU.Chr5.5274;evm.TU.Chr5.5276;evm.TU.Chr5.858;evm.TU.Chr6.1302;evm.TU.Chr6.2118;evm.TU.Chr6.2566;evm.TU.Chr6.2567;evm.TU.Chr6.3517;evm.TU.Chr6.6598;evm.TU.Chr7.1751;evm.TU.Chr7.1752;evm.TU.Chr7.2593;evm.TU.Chr7.5197;evm.TU.Chr7.…	0.0186433	0.0179622906104677
GO:0006865	amino acid transport	74	16	6.45	BP	0.000531744863680985	0.216216216216216	evm.TU.Chr1.3941;evm.TU.Chr2.1467;evm.TU.Chr2.2258;evm.TU.Chr2.2410;evm.TU.Chr2.3287;evm.TU.Chr2.5306;evm.TU.Chr2.6044;evm.TU.Chr2.6066;evm.TU.Chr2.785;evm.TU.Chr3.3511;evm.TU.Chr3.3574;evm.TU.Chr3.4223;evm.TU.Chr3.4224;evm.TU.Chr4.1522;evm.TU.Chr6.1180;evm.TU.Chr6.1230	0.0186433	0.0179622906104677
GO:0032787	monocarboxylic acid metabolic process	217	34	18.92	BP	0.000566980923173569	0.15668202764977	evm.TU.Chr2.2091;evm.TU.Chr2.2812;evm.TU.Chr2.4824;evm.TU.Chr2.5961;evm.TU.Chr2.799;evm.TU.Chr3.3067;evm.TU.Chr3.3726;evm.TU.Chr3.5084;evm.TU.Chr3.76;evm.TU.Chr3.77;evm.TU.Chr3.81;evm.TU.Chr3.85;evm.TU.Chr4.1846;evm.TU.Chr4.2864;evm.TU.Chr4.620;evm.TU.Chr4.622;evm.TU.Chr5.4353;evm.TU.Chr5.5100;evm.TU.Chr5.5382;evm.TU.Chr6.3357;evm.TU.Chr6.4345;evm.TU.Chr6.462;evm.TU.Chr6.4713;evm.TU.Chr6.502;evm.…	0.0195318	0.0188182946255066
GO:0031407	oxylipin metabolic process	29	9	2.53	BP	0.000568339744827622	0.310344827586207	evm.TU.Chr2.2812;evm.TU.Chr3.76;evm.TU.Chr3.77;evm.TU.Chr3.81;evm.TU.Chr3.85;evm.TU.Chr4.620;evm.TU.Chr4.622;evm.TU.Chr6.4713;novel3814	0.0195318	0.0188182946255066
GO:1901136	carbohydrate derivative catabolic process	24	8	2.09	BP	0.000674507794654633	0.333333333333333	evm.TU.Chr1.2609;evm.TU.Chr2.3275;evm.TU.Chr4.3050;evm.TU.Chr6.1216;evm.TU.Chr6.1217;evm.TU.Chr6.6838;evm.TU.Chr7.469;evm.TU.Chr7.5622	0.0229531	0.0221146673231968
GO:0010035	response to inorganic substance	98	19	8.55	BP	0.000714352983206624	0.193877551020408	evm.TU.Chr1.2004;evm.TU.Chr1.2435;evm.TU.Chr2.1734;evm.TU.Chr2.1841;evm.TU.Chr2.3794;evm.TU.Chr2.788;evm.TU.Chr3.130;evm.TU.Chr3.2790;evm.TU.Chr3.3077;evm.TU.Chr4.2101;evm.TU.Chr5.1763;evm.TU.Chr6.1481;evm.TU.Chr6.1483;evm.TU.Chr6.2624;evm.TU.Chr6.2797;evm.TU.Chr7.1234;evm.TU.Chr7.2921;evm.TU.Chr7.623;evm.TU.Chr7.91	0.0238415	0.0229706419802373
GO:0009415	response to water	55	13	4.8	BP	0.0007130046213252	0.236363636363636	evm.TU.Chr1.2435;evm.TU.Chr2.1734;evm.TU.Chr2.1841;evm.TU.Chr2.788;evm.TU.Chr3.130;evm.TU.Chr3.2790;evm.TU.Chr3.3077;evm.TU.Chr4.2101;evm.TU.Chr5.1763;evm.TU.Chr6.1481;evm.TU.Chr6.1483;evm.TU.Chr6.2797;evm.TU.Chr7.2921	0.0238415	0.0229706419802373
GO:0007018	microtubule-based movement	76	16	6.63	BP	0.000725518130008572	0.210526315789474	evm.TU.Chr1.2823;evm.TU.Chr1.366;evm.TU.Chr2.403;evm.TU.Chr2.4444;evm.TU.Chr3.3499;evm.TU.Chr4.396;evm.TU.Chr4.773;evm.TU.Chr5.4923;evm.TU.Chr6.1410;evm.TU.Chr6.2007;evm.TU.Chr6.2284;evm.TU.Chr6.4165;evm.TU.Chr6.543;evm.TU.Chr7.1725;evm.TU.Chr7.4808;novel1714	0.0239836	0.0231074796895963
GO:0046164	alcohol catabolic process	19	7	1.66	BP	0.000742646998199219	0.368421052631579	evm.TU.Chr1.4520;evm.TU.Chr2.5961;evm.TU.Chr3.3501;evm.TU.Chr5.5430;evm.TU.Chr5.6531;evm.TU.Chr6.4393;evm.TU.Chr6.733	0.0240909	0.0232109150347164
GO:1901616	organic hydroxy compound catabolic process	19	7	1.66	BP	0.000742646998199219	0.368421052631579	evm.TU.Chr1.4520;evm.TU.Chr2.5961;evm.TU.Chr3.3501;evm.TU.Chr5.5430;evm.TU.Chr5.6531;evm.TU.Chr6.4393;evm.TU.Chr6.733	0.0240909	0.0232109150347164
GO:0006020	inositol metabolic process	10	5	0.87	BP	0.000867524698897656	0.5	evm.TU.Chr1.4520;evm.TU.Chr3.5136;evm.TU.Chr5.5430;evm.TU.Chr6.4393;evm.TU.Chr6.733	0.0278813	0.0268628262027081
GO:0006631	fatty acid metabolic process	139	24	12.12	BP	0.000897682465644118	0.172661870503597	evm.TU.Chr2.2091;evm.TU.Chr2.2812;evm.TU.Chr2.799;evm.TU.Chr3.3726;evm.TU.Chr3.76;evm.TU.Chr3.77;evm.TU.Chr3.81;evm.TU.Chr3.85;evm.TU.Chr4.2864;evm.TU.Chr4.620;evm.TU.Chr4.622;evm.TU.Chr5.4353;evm.TU.Chr5.5382;evm.TU.Chr6.462;evm.TU.Chr6.4713;evm.TU.Chr6.502;evm.TU.Chr6.5600;evm.TU.Chr6.5654;evm.TU.Chr6.5662;evm.TU.Chr7.3250;evm.TU.Chr7.4793;evm.TU.Chr7.748;novel3814;novel6422	0.028326	0.027291265008147
GO:0019751	polyol metabolic process	43	11	3.75	BP	0.000893410541317778	0.255813953488372	evm.TU.Chr1.4520;evm.TU.Chr2.5961;evm.TU.Chr2.6179;evm.TU.Chr3.3501;evm.TU.Chr3.5136;evm.TU.Chr5.5430;evm.TU.Chr5.6531;evm.TU.Chr6.4393;evm.TU.Chr6.7016;evm.TU.Chr6.733;evm.TU.Chr7.2681	0.028326	0.027291265008147
GO:0015849	organic acid transport	100	19	8.72	BP	0.000923658207139756	0.19	evm.TU.Chr1.3576;evm.TU.Chr1.3941;evm.TU.Chr2.1467;evm.TU.Chr2.2258;evm.TU.Chr2.2410;evm.TU.Chr2.3287;evm.TU.Chr2.5306;evm.TU.Chr2.6044;evm.TU.Chr2.6066;evm.TU.Chr2.785;evm.TU.Chr3.3511;evm.TU.Chr3.3574;evm.TU.Chr3.4223;evm.TU.Chr3.4224;evm.TU.Chr4.1522;evm.TU.Chr5.3081;evm.TU.Chr6.1180;evm.TU.Chr6.1230;evm.TU.Chr6.5610	0.028883	0.0278279954867995
GO:0009765	photosynthesis, light harvesting	31	9	2.7	BP	0.000975710455523548	0.290322580645161	evm.TU.Chr2.1947;evm.TU.Chr2.453;evm.TU.Chr3.3591;evm.TU.Chr3.4096;evm.TU.Chr5.5932;evm.TU.Chr6.1036;evm.TU.Chr6.5139;evm.TU.Chr6.6434;evm.TU.Chr7.4142	0.0302383	0.0291337604999841
GO:0009404	toxin metabolic process	15	6	1.31	BP	0.00109015353999644	0.4	evm.TU.Chr2.1755;evm.TU.Chr2.1876;evm.TU.Chr2.810;evm.TU.Chr5.1763;evm.TU.Chr6.3357;evm.TU.Chr6.5196	0.033486	0.0322628579093497
GO:0001101	response to acid chemical	58	13	5.06	BP	0.00121334708292216	0.224137931034483	evm.TU.Chr1.2435;evm.TU.Chr2.1734;evm.TU.Chr2.1841;evm.TU.Chr2.788;evm.TU.Chr3.130;evm.TU.Chr3.2790;evm.TU.Chr3.3077;evm.TU.Chr4.2101;evm.TU.Chr5.1763;evm.TU.Chr6.1481;evm.TU.Chr6.1483;evm.TU.Chr6.2797;evm.TU.Chr7.2921	0.0369432	0.0355937551472179
GO:0010411	xyloglucan metabolic process	26	8	2.27	BP	0.00122419610705853	0.307692307692308	evm.TU.Chr1.2949;evm.TU.Chr1.4363;evm.TU.Chr2.2658;evm.TU.Chr3.4496;evm.TU.Chr4.1887;evm.TU.Chr6.5104;evm.TU.Chr6.5106;evm.TU.Chr6.5847	0.0369494	0.0355997348478257
GO:0044283	small molecule biosynthetic process	437	57	38.11	BP	0.00133618462873911	0.130434782608696	evm.TU.Chr1.1689;evm.TU.Chr1.2163;evm.TU.Chr1.217;evm.TU.Chr1.2268;evm.TU.Chr1.4520;evm.TU.Chr2.1197;evm.TU.Chr2.258;evm.TU.Chr2.2658;evm.TU.Chr2.2812;evm.TU.Chr2.5265;evm.TU.Chr2.615;evm.TU.Chr3.1925;evm.TU.Chr3.3067;evm.TU.Chr3.3358;evm.TU.Chr3.3726;evm.TU.Chr3.4087;evm.TU.Chr3.4593;evm.TU.Chr3.5136;evm.TU.Chr3.76;evm.TU.Chr3.77;evm.TU.Chr3.81;evm.TU.Chr3.85;evm.TU.Chr4.1457;evm.TU.Chr4.1822;ev…	0.0399819	0.0385214025907819
GO:1901334	lactone metabolic process	21	7	1.83	BP	0.00146759234689887	0.333333333333333	evm.TU.Chr1.4520;evm.TU.Chr2.615;evm.TU.Chr3.3358;evm.TU.Chr3.3740;evm.TU.Chr4.3754;evm.TU.Chr6.4393;evm.TU.Chr6.733	0.0435386	0.041948186109741
GO:0000160	phosphorelay signal transduction system	89	17	7.76	BP	0.00158188623681156	0.191011235955056	evm.TU.Chr2.1651;evm.TU.Chr2.2500;evm.TU.Chr2.3754;evm.TU.Chr3.1273;evm.TU.Chr3.3384;evm.TU.Chr3.4379;evm.TU.Chr3.5011;evm.TU.Chr4.1691;evm.TU.Chr4.501;evm.TU.Chr5.7050;evm.TU.Chr6.3019;evm.TU.Chr6.3357;evm.TU.Chr6.4807;evm.TU.Chr6.828;evm.TU.Chr7.276;evm.TU.Chr7.950;evm.TU.Chr7.951	0.0465316	0.0448318695303329
GO:0016020	membrane	8428	923	792.69	CC	7.44805712701619e-14	0.109515899383009	evm.TU.Chr1.1001;evm.TU.Chr1.1055;evm.TU.Chr1.1064;evm.TU.Chr1.1120;evm.TU.Chr1.1154;evm.TU.Chr1.1178;evm.TU.Chr1.1246;evm.TU.Chr1.1380;evm.TU.Chr1.1394;evm.TU.Chr1.182;evm.TU.Chr1.1970;evm.TU.Chr1.201;evm.TU.Chr1.221;evm.TU.Chr1.2234;evm.TU.Chr1.2287;evm.TU.Chr1.2353;evm.TU.Chr1.2359;evm.TU.Chr1.2395;evm.TU.Chr1.2452;evm.TU.Chr1.2583;evm.TU.Chr1.2738;evm.TU.Chr1.2747;evm.TU.Chr1.2851;evm.TU.Chr1…	5.28812e-11	5.28812056018149e-11
GO:0031224	intrinsic component of membrane	7646	847	719.14	CC	4.31643868133344e-13	0.110776876798326	evm.TU.Chr1.1001;evm.TU.Chr1.1055;evm.TU.Chr1.1064;evm.TU.Chr1.1120;evm.TU.Chr1.1154;evm.TU.Chr1.1178;evm.TU.Chr1.1246;evm.TU.Chr1.1380;evm.TU.Chr1.1394;evm.TU.Chr1.182;evm.TU.Chr1.1970;evm.TU.Chr1.221;evm.TU.Chr1.2234;evm.TU.Chr1.2287;evm.TU.Chr1.2353;evm.TU.Chr1.2395;evm.TU.Chr1.2452;evm.TU.Chr1.2583;evm.TU.Chr1.2738;evm.TU.Chr1.2747;evm.TU.Chr1.2851;evm.TU.Chr1.2895;evm.TU.Chr1.2911;evm.TU.Chr…	1.37701e-10	1.37701378666545e-10
GO:0016021	integral component of membrane	7600	842	714.81	CC	5.81836811267092e-13	0.110789473684211	evm.TU.Chr1.1001;evm.TU.Chr1.1055;evm.TU.Chr1.1064;evm.TU.Chr1.1120;evm.TU.Chr1.1154;evm.TU.Chr1.1178;evm.TU.Chr1.1246;evm.TU.Chr1.1380;evm.TU.Chr1.1394;evm.TU.Chr1.182;evm.TU.Chr1.1970;evm.TU.Chr1.221;evm.TU.Chr1.2234;evm.TU.Chr1.2287;evm.TU.Chr1.2353;evm.TU.Chr1.2395;evm.TU.Chr1.2452;evm.TU.Chr1.2583;evm.TU.Chr1.2738;evm.TU.Chr1.2747;evm.TU.Chr1.2851;evm.TU.Chr1.2895;evm.TU.Chr1.2911;evm.TU.Chr…	1.37701e-10	1.37701378666545e-10
GO:0005576	extracellular region	568	93	53.42	CC	6.47876817138762e-08	0.163732394366197	evm.TU.Chr1.1733;evm.TU.Chr1.2604;evm.TU.Chr1.2927;evm.TU.Chr1.2949;evm.TU.Chr1.3920;evm.TU.Chr2.1016;evm.TU.Chr2.3281;evm.TU.Chr2.3765;evm.TU.Chr2.3826;evm.TU.Chr2.3831;evm.TU.Chr2.3838;evm.TU.Chr2.3877;evm.TU.Chr2.3893;evm.TU.Chr2.3900;evm.TU.Chr2.4046;evm.TU.Chr2.504;evm.TU.Chr2.5562;evm.TU.Chr2.5564;evm.TU.Chr2.5786;evm.TU.Chr2.5790;evm.TU.Chr2.5795;evm.TU.Chr2.6015;evm.TU.Chr2.872;evm.TU.Chr…	1.14998e-05	1.1499813504213e-05
GO:0042651	thylakoid membrane	103	26	9.69	CC	2.17670684206934e-06	0.252427184466019	evm.TU.Chr1.201;evm.TU.Chr1.3916;evm.TU.Chr1.4291;evm.TU.Chr2.134;evm.TU.Chr2.1947;evm.TU.Chr2.21;evm.TU.Chr2.2641;evm.TU.Chr2.453;evm.TU.Chr2.4837;evm.TU.Chr2.5378;evm.TU.Chr3.1040;evm.TU.Chr3.3591;evm.TU.Chr3.3769;evm.TU.Chr3.3771;evm.TU.Chr3.4096;evm.TU.Chr5.5271;evm.TU.Chr5.5274;evm.TU.Chr5.5276;evm.TU.Chr5.5932;evm.TU.Chr6.1036;evm.TU.Chr6.2860;evm.TU.Chr6.3734;evm.TU.Chr6.4251;evm.TU.Chr6.5…	0.000309092	0.000309092371573846
GO:0009579	thylakoid	150	33	14.11	CC	2.81284935108207e-06	0.22	evm.TU.Chr1.201;evm.TU.Chr1.3916;evm.TU.Chr1.4291;evm.TU.Chr2.134;evm.TU.Chr2.1537;evm.TU.Chr2.1947;evm.TU.Chr2.21;evm.TU.Chr2.2641;evm.TU.Chr2.2645;evm.TU.Chr2.2649;evm.TU.Chr2.2651;evm.TU.Chr2.453;evm.TU.Chr2.4837;evm.TU.Chr2.5378;evm.TU.Chr3.1040;evm.TU.Chr3.3390;evm.TU.Chr3.3591;evm.TU.Chr3.3769;evm.TU.Chr3.3771;evm.TU.Chr3.4096;evm.TU.Chr4.1046;evm.TU.Chr5.5271;evm.TU.Chr5.5274;evm.TU.Chr5.5…	0.000332854	0.000332853839878045
GO:0034357	photosynthetic membrane	112	26	10.53	CC	1.13288014039073e-05	0.232142857142857	evm.TU.Chr1.201;evm.TU.Chr1.3916;evm.TU.Chr1.4291;evm.TU.Chr2.134;evm.TU.Chr2.1947;evm.TU.Chr2.21;evm.TU.Chr2.2641;evm.TU.Chr2.453;evm.TU.Chr2.4837;evm.TU.Chr2.5378;evm.TU.Chr3.1040;evm.TU.Chr3.3591;evm.TU.Chr3.3769;evm.TU.Chr3.3771;evm.TU.Chr3.4096;evm.TU.Chr5.5271;evm.TU.Chr5.5274;evm.TU.Chr5.5276;evm.TU.Chr5.5932;evm.TU.Chr6.1036;evm.TU.Chr6.2860;evm.TU.Chr6.3734;evm.TU.Chr6.4251;evm.TU.Chr6.5…	0.00114906	0.00114906414239631
GO:0048046	apoplast	213	39	20.03	CC	3.75898263359977e-05	0.183098591549296	evm.TU.Chr1.1733;evm.TU.Chr1.2949;evm.TU.Chr2.3826;evm.TU.Chr2.3831;evm.TU.Chr2.3838;evm.TU.Chr2.3877;evm.TU.Chr2.3893;evm.TU.Chr2.3900;evm.TU.Chr2.6015;evm.TU.Chr2.977;evm.TU.Chr3.355;evm.TU.Chr3.362;evm.TU.Chr3.367;evm.TU.Chr3.505;evm.TU.Chr3.5098;evm.TU.Chr4.1335;evm.TU.Chr4.1383;evm.TU.Chr4.1524;evm.TU.Chr4.1887;evm.TU.Chr4.2139;evm.TU.Chr4.948;evm.TU.Chr5.1184;evm.TU.Chr5.2117;evm.TU.Chr5.64…	0.0033361	0.0033360970873198
GO:0009535	chloroplast thylakoid membrane	79	19	7.43	CC	0.000100420436607518	0.240506329113924	evm.TU.Chr1.4291;evm.TU.Chr2.134;evm.TU.Chr2.1947;evm.TU.Chr2.453;evm.TU.Chr2.4837;evm.TU.Chr2.5378;evm.TU.Chr3.1040;evm.TU.Chr3.3591;evm.TU.Chr3.4096;evm.TU.Chr5.5271;evm.TU.Chr5.5274;evm.TU.Chr5.5276;evm.TU.Chr5.5932;evm.TU.Chr6.1036;evm.TU.Chr6.2860;evm.TU.Chr6.3734;evm.TU.Chr6.4251;evm.TU.Chr6.5139;evm.TU.Chr7.4142	0.00712985	0.00712985099913379
GO:0055035	plastid thylakoid membrane	79	19	7.43	CC	0.000100420436607518	0.240506329113924	evm.TU.Chr1.4291;evm.TU.Chr2.134;evm.TU.Chr2.1947;evm.TU.Chr2.453;evm.TU.Chr2.4837;evm.TU.Chr2.5378;evm.TU.Chr3.1040;evm.TU.Chr3.3591;evm.TU.Chr3.4096;evm.TU.Chr5.5271;evm.TU.Chr5.5274;evm.TU.Chr5.5276;evm.TU.Chr5.5932;evm.TU.Chr6.1036;evm.TU.Chr6.2860;evm.TU.Chr6.3734;evm.TU.Chr6.4251;evm.TU.Chr6.5139;evm.TU.Chr7.4142	0.00712985	0.00712985099913379
GO:0009534	chloroplast thylakoid	92	20	8.65	CC	0.000290814261329737	0.217391304347826	evm.TU.Chr1.4291;evm.TU.Chr2.134;evm.TU.Chr2.1947;evm.TU.Chr2.453;evm.TU.Chr2.4837;evm.TU.Chr2.5378;evm.TU.Chr3.1040;evm.TU.Chr3.3591;evm.TU.Chr3.4096;evm.TU.Chr5.5271;evm.TU.Chr5.5274;evm.TU.Chr5.5276;evm.TU.Chr5.5932;evm.TU.Chr6.1036;evm.TU.Chr6.2860;evm.TU.Chr6.3734;evm.TU.Chr6.4251;evm.TU.Chr6.5139;evm.TU.Chr6.6434;evm.TU.Chr7.4142	0.0172065	0.0172065104620095
GO:0031976	plastid thylakoid	92	20	8.65	CC	0.000290814261329737	0.217391304347826	evm.TU.Chr1.4291;evm.TU.Chr2.134;evm.TU.Chr2.1947;evm.TU.Chr2.453;evm.TU.Chr2.4837;evm.TU.Chr2.5378;evm.TU.Chr3.1040;evm.TU.Chr3.3591;evm.TU.Chr3.4096;evm.TU.Chr5.5271;evm.TU.Chr5.5274;evm.TU.Chr5.5276;evm.TU.Chr5.5932;evm.TU.Chr6.1036;evm.TU.Chr6.2860;evm.TU.Chr6.3734;evm.TU.Chr6.4251;evm.TU.Chr6.5139;evm.TU.Chr6.6434;evm.TU.Chr7.4142	0.0172065	0.0172065104620095
GO:0016491	oxidoreductase activity	2329	377	202.41	MF	5.95541623773634e-35	0.161872048089309	evm.TU.Chr1.1001;evm.TU.Chr1.1194;evm.TU.Chr1.1201;evm.TU.Chr1.1333;evm.TU.Chr1.1472;evm.TU.Chr1.1481;evm.TU.Chr1.1482;evm.TU.Chr1.1541;evm.TU.Chr1.1962;evm.TU.Chr1.1967;evm.TU.Chr1.1999;evm.TU.Chr1.2468;evm.TU.Chr1.250;evm.TU.Chr1.2772;evm.TU.Chr1.2951;evm.TU.Chr1.3345;evm.TU.Chr1.3768;evm.TU.Chr1.3930;evm.TU.Chr1.3933;evm.TU.Chr1.418;evm.TU.Chr1.4251;evm.TU.Chr1.4253;evm.TU.Chr1.4257;evm.TU.Chr…	1.47694e-31	1.40735888986506e-31
GO:0016757	glycosyltransferase activity	825	158	71.7	MF	9.37039114321259e-22	0.191515151515152	evm.TU.Chr1.1154;evm.TU.Chr1.1595;evm.TU.Chr1.1619;evm.TU.Chr1.2949;evm.TU.Chr1.3371;evm.TU.Chr1.3903;evm.TU.Chr1.4317;evm.TU.Chr1.4409;evm.TU.Chr1.4450;evm.TU.Chr1.544;evm.TU.Chr1.548;evm.TU.Chr1.552;evm.TU.Chr2.1098;evm.TU.Chr2.1365;evm.TU.Chr2.1605;evm.TU.Chr2.1664;evm.TU.Chr2.2252;evm.TU.Chr2.2601;evm.TU.Chr2.2658;evm.TU.Chr2.273;evm.TU.Chr2.3256;evm.TU.Chr2.3725;evm.TU.Chr2.455;evm.TU.Chr2.4…	1.16193e-18	1.10718569034275e-18
GO:0010427	abscisic acid binding	33	25	2.87	MF	1.84458170471898e-20	0.757575757575758	evm.TU.Chr1.1401;evm.TU.Chr1.1410;evm.TU.Chr1.1411;evm.TU.Chr1.1416;evm.TU.Chr1.2520;evm.TU.Chr1.2523;evm.TU.Chr1.2542;evm.TU.Chr1.2546;evm.TU.Chr1.2549;evm.TU.Chr1.2550;evm.TU.Chr1.2551;evm.TU.Chr1.2555;evm.TU.Chr1.2558;evm.TU.Chr1.2559;evm.TU.Chr1.2572;evm.TU.Chr1.2573;evm.TU.Chr1.2671;evm.TU.Chr2.1641;evm.TU.Chr7.2013;novel225;novel376;novel379;novel754;novel918;novel923	1.14364e-17	1.08975945449845e-17
GO:0019840	isoprenoid binding	33	25	2.87	MF	1.84458170471898e-20	0.757575757575758	evm.TU.Chr1.1401;evm.TU.Chr1.1410;evm.TU.Chr1.1411;evm.TU.Chr1.1416;evm.TU.Chr1.2520;evm.TU.Chr1.2523;evm.TU.Chr1.2542;evm.TU.Chr1.2546;evm.TU.Chr1.2549;evm.TU.Chr1.2550;evm.TU.Chr1.2551;evm.TU.Chr1.2555;evm.TU.Chr1.2558;evm.TU.Chr1.2559;evm.TU.Chr1.2572;evm.TU.Chr1.2573;evm.TU.Chr1.2671;evm.TU.Chr2.1641;evm.TU.Chr7.2013;novel225;novel376;novel379;novel754;novel918;novel923	1.14364e-17	1.08975945449845e-17
GO:0042562	hormone binding	35	25	3.04	MF	2.05248253643888e-19	0.714285714285714	evm.TU.Chr1.1401;evm.TU.Chr1.1410;evm.TU.Chr1.1411;evm.TU.Chr1.1416;evm.TU.Chr1.2520;evm.TU.Chr1.2523;evm.TU.Chr1.2542;evm.TU.Chr1.2546;evm.TU.Chr1.2549;evm.TU.Chr1.2550;evm.TU.Chr1.2551;evm.TU.Chr1.2555;evm.TU.Chr1.2558;evm.TU.Chr1.2559;evm.TU.Chr1.2572;evm.TU.Chr1.2573;evm.TU.Chr1.2671;evm.TU.Chr2.1641;evm.TU.Chr7.2013;novel225;novel376;novel379;novel754;novel918;novel923	1.01803e-16	9.70068061959008e-17
GO:0043178	alcohol binding	36	25	3.13	MF	6.16217387651895e-19	0.694444444444444	evm.TU.Chr1.1401;evm.TU.Chr1.1410;evm.TU.Chr1.1411;evm.TU.Chr1.1416;evm.TU.Chr1.2520;evm.TU.Chr1.2523;evm.TU.Chr1.2542;evm.TU.Chr1.2546;evm.TU.Chr1.2549;evm.TU.Chr1.2550;evm.TU.Chr1.2551;evm.TU.Chr1.2555;evm.TU.Chr1.2558;evm.TU.Chr1.2559;evm.TU.Chr1.2572;evm.TU.Chr1.2573;evm.TU.Chr1.2671;evm.TU.Chr2.1641;evm.TU.Chr7.2013;novel225;novel376;novel379;novel754;novel918;novel923	2.54703e-16	2.42703164083948e-16
GO:0004864	protein phosphatase inhibitor activity	52	29	4.52	MF	6.96902910973679e-18	0.557692307692308	evm.TU.Chr1.1401;evm.TU.Chr1.1410;evm.TU.Chr1.1411;evm.TU.Chr1.1416;evm.TU.Chr1.2520;evm.TU.Chr1.2523;evm.TU.Chr1.2542;evm.TU.Chr1.2546;evm.TU.Chr1.2549;evm.TU.Chr1.2550;evm.TU.Chr1.2551;evm.TU.Chr1.2555;evm.TU.Chr1.2558;evm.TU.Chr1.2559;evm.TU.Chr1.2572;evm.TU.Chr1.2573;evm.TU.Chr1.2671;evm.TU.Chr2.1641;evm.TU.Chr3.4190;evm.TU.Chr4.1188;evm.TU.Chr6.668;evm.TU.Chr7.2013;evm.TU.Chr7.2632;novel225;…	2.1604e-15	2.05861451991567e-15
GO:0019212	phosphatase inhibitor activity	52	29	4.52	MF	6.96902910973679e-18	0.557692307692308	evm.TU.Chr1.1401;evm.TU.Chr1.1410;evm.TU.Chr1.1411;evm.TU.Chr1.1416;evm.TU.Chr1.2520;evm.TU.Chr1.2523;evm.TU.Chr1.2542;evm.TU.Chr1.2546;evm.TU.Chr1.2549;evm.TU.Chr1.2550;evm.TU.Chr1.2551;evm.TU.Chr1.2555;evm.TU.Chr1.2558;evm.TU.Chr1.2559;evm.TU.Chr1.2572;evm.TU.Chr1.2573;evm.TU.Chr1.2671;evm.TU.Chr2.1641;evm.TU.Chr3.4190;evm.TU.Chr4.1188;evm.TU.Chr6.668;evm.TU.Chr7.2013;evm.TU.Chr7.2632;novel225;…	2.1604e-15	2.05861451991567e-15
GO:0008194	UDP-glycosyltransferase activity	457	98	39.72	MF	3.07006699663662e-17	0.214442013129103	evm.TU.Chr1.1595;evm.TU.Chr1.1619;evm.TU.Chr1.3371;evm.TU.Chr1.4450;evm.TU.Chr1.544;evm.TU.Chr1.548;evm.TU.Chr1.552;evm.TU.Chr2.1098;evm.TU.Chr2.1664;evm.TU.Chr2.2252;evm.TU.Chr2.2601;evm.TU.Chr2.3725;evm.TU.Chr2.455;evm.TU.Chr2.5292;evm.TU.Chr2.5297;evm.TU.Chr2.5706;evm.TU.Chr2.5732;evm.TU.Chr2.5733;evm.TU.Chr2.611;evm.TU.Chr3.1698;evm.TU.Chr3.1702;evm.TU.Chr3.1704;evm.TU.Chr3.209;evm.TU.Chr3.30…	8.45974e-15	8.06117006719205e-15
GO:0033293	monocarboxylic acid binding	47	26	4.08	MF	4.66689301582094e-16	0.553191489361702	evm.TU.Chr1.1401;evm.TU.Chr1.1410;evm.TU.Chr1.1411;evm.TU.Chr1.1416;evm.TU.Chr1.2520;evm.TU.Chr1.2523;evm.TU.Chr1.2542;evm.TU.Chr1.2546;evm.TU.Chr1.2549;evm.TU.Chr1.2550;evm.TU.Chr1.2551;evm.TU.Chr1.2555;evm.TU.Chr1.2558;evm.TU.Chr1.2559;evm.TU.Chr1.2572;evm.TU.Chr1.2573;evm.TU.Chr1.2671;evm.TU.Chr2.1641;evm.TU.Chr2.2091;evm.TU.Chr7.2013;novel225;novel376;novel379;novel754;novel918;novel923	1.15739e-13	1.10286050742295e-13
GO:0043177	organic acid binding	49	25	4.26	MF	2.11457145149019e-14	0.510204081632653	evm.TU.Chr1.1401;evm.TU.Chr1.1410;evm.TU.Chr1.1411;evm.TU.Chr1.1416;evm.TU.Chr1.2520;evm.TU.Chr1.2523;evm.TU.Chr1.2542;evm.TU.Chr1.2546;evm.TU.Chr1.2549;evm.TU.Chr1.2550;evm.TU.Chr1.2551;evm.TU.Chr1.2555;evm.TU.Chr1.2558;evm.TU.Chr1.2559;evm.TU.Chr1.2572;evm.TU.Chr1.2573;evm.TU.Chr1.2671;evm.TU.Chr2.1641;evm.TU.Chr7.2013;novel225;novel376;novel379;novel754;novel918;novel923	4.7674e-12	4.54278747234017e-12
GO:0019888	protein phosphatase regulator activity	66	29	5.74	MF	2.63262637041252e-14	0.439393939393939	evm.TU.Chr1.1401;evm.TU.Chr1.1410;evm.TU.Chr1.1411;evm.TU.Chr1.1416;evm.TU.Chr1.2520;evm.TU.Chr1.2523;evm.TU.Chr1.2542;evm.TU.Chr1.2546;evm.TU.Chr1.2549;evm.TU.Chr1.2550;evm.TU.Chr1.2551;evm.TU.Chr1.2555;evm.TU.Chr1.2558;evm.TU.Chr1.2559;evm.TU.Chr1.2572;evm.TU.Chr1.2573;evm.TU.Chr1.2671;evm.TU.Chr2.1641;evm.TU.Chr3.4190;evm.TU.Chr4.1188;evm.TU.Chr6.668;evm.TU.Chr7.2013;evm.TU.Chr7.2632;novel225;…	5.44076e-12	5.18442649261061e-12
GO:0019208	phosphatase regulator activity	68	29	5.91	MF	6.80875908760041e-14	0.426470588235294	evm.TU.Chr1.1401;evm.TU.Chr1.1410;evm.TU.Chr1.1411;evm.TU.Chr1.1416;evm.TU.Chr1.2520;evm.TU.Chr1.2523;evm.TU.Chr1.2542;evm.TU.Chr1.2546;evm.TU.Chr1.2549;evm.TU.Chr1.2550;evm.TU.Chr1.2551;evm.TU.Chr1.2555;evm.TU.Chr1.2558;evm.TU.Chr1.2559;evm.TU.Chr1.2572;evm.TU.Chr1.2573;evm.TU.Chr1.2671;evm.TU.Chr2.1641;evm.TU.Chr3.4190;evm.TU.Chr4.1188;evm.TU.Chr6.668;evm.TU.Chr7.2013;evm.TU.Chr7.2632;novel225;…	1.2989e-11	1.23770559932493e-11
GO:0016705	oxidoreductase activity, acting on paired donors, with incorporation or reduction of molecular oxygen	638	111	55.45	MF	1.03260297837743e-12	0.173981191222571	evm.TU.Chr1.1001;evm.TU.Chr1.2772;evm.TU.Chr1.3768;evm.TU.Chr1.483;evm.TU.Chr1.489;evm.TU.Chr1.498;evm.TU.Chr1.502;evm.TU.Chr1.503;evm.TU.Chr1.504;evm.TU.Chr2.1129;evm.TU.Chr2.1135;evm.TU.Chr2.115;evm.TU.Chr2.1633;evm.TU.Chr2.184;evm.TU.Chr2.2307;evm.TU.Chr2.2460;evm.TU.Chr2.2491;evm.TU.Chr2.268;evm.TU.Chr2.3216;evm.TU.Chr2.3219;evm.TU.Chr2.370;evm.TU.Chr2.4030;evm.TU.Chr2.4040;evm.TU.Chr2.4054;e…	1.70724e-10	1.62680258698759e-10
GO:0016614	oxidoreductase activity, acting on CH-OH group of donors	362	75	31.46	MF	1.02077501199072e-12	0.207182320441989	evm.TU.Chr1.1472;evm.TU.Chr1.1481;evm.TU.Chr1.1482;evm.TU.Chr1.1541;evm.TU.Chr1.250;evm.TU.Chr1.3930;evm.TU.Chr1.3933;evm.TU.Chr1.418;evm.TU.Chr1.4462;evm.TU.Chr1.819;evm.TU.Chr2.3125;evm.TU.Chr2.3134;evm.TU.Chr2.3144;evm.TU.Chr2.3867;evm.TU.Chr2.3870;evm.TU.Chr2.4354;evm.TU.Chr2.5160;evm.TU.Chr2.615;evm.TU.Chr2.721;evm.TU.Chr2.790;evm.TU.Chr2.939;evm.TU.Chr3.1005;evm.TU.Chr3.1141;evm.TU.Chr3.173…	1.70724e-10	1.62680258698759e-10
GO:0031406	carboxylic acid binding	61	26	5.3	MF	1.35501249158718e-12	0.426229508196721	evm.TU.Chr1.1401;evm.TU.Chr1.1410;evm.TU.Chr1.1411;evm.TU.Chr1.1416;evm.TU.Chr1.2520;evm.TU.Chr1.2523;evm.TU.Chr1.2542;evm.TU.Chr1.2546;evm.TU.Chr1.2549;evm.TU.Chr1.2550;evm.TU.Chr1.2551;evm.TU.Chr1.2555;evm.TU.Chr1.2558;evm.TU.Chr1.2559;evm.TU.Chr1.2572;evm.TU.Chr1.2573;evm.TU.Chr1.2671;evm.TU.Chr2.1641;evm.TU.Chr2.2091;evm.TU.Chr7.2013;novel225;novel376;novel379;novel754;novel918;novel923	2.10027e-10	2.00131779185081e-10
GO:0038023	signaling receptor activity	86	30	7.47	MF	1.25318123379998e-11	0.348837209302326	evm.TU.Chr1.1401;evm.TU.Chr1.1410;evm.TU.Chr1.1411;evm.TU.Chr1.1416;evm.TU.Chr1.2520;evm.TU.Chr1.2523;evm.TU.Chr1.2542;evm.TU.Chr1.2546;evm.TU.Chr1.2549;evm.TU.Chr1.2550;evm.TU.Chr1.2551;evm.TU.Chr1.2555;evm.TU.Chr1.2558;evm.TU.Chr1.2559;evm.TU.Chr1.2572;evm.TU.Chr1.2573;evm.TU.Chr1.2671;evm.TU.Chr1.3018;evm.TU.Chr1.4222;evm.TU.Chr2.1641;evm.TU.Chr4.224;evm.TU.Chr5.5975;evm.TU.Chr5.6840;evm.TU.Ch…	1.82817e-09	1.74203830952382e-09
GO:0060089	molecular transducer activity	90	30	7.82	MF	4.64886315566306e-11	0.333333333333333	evm.TU.Chr1.1401;evm.TU.Chr1.1410;evm.TU.Chr1.1411;evm.TU.Chr1.1416;evm.TU.Chr1.2520;evm.TU.Chr1.2523;evm.TU.Chr1.2542;evm.TU.Chr1.2546;evm.TU.Chr1.2549;evm.TU.Chr1.2550;evm.TU.Chr1.2551;evm.TU.Chr1.2555;evm.TU.Chr1.2558;evm.TU.Chr1.2559;evm.TU.Chr1.2572;evm.TU.Chr1.2573;evm.TU.Chr1.2671;evm.TU.Chr1.3018;evm.TU.Chr1.4222;evm.TU.Chr2.1641;evm.TU.Chr4.224;evm.TU.Chr5.5975;evm.TU.Chr5.6840;evm.TU.Ch…	6.4051e-09	6.10333203769799e-09
GO:0016773	phosphotransferase activity, alcohol group as acceptor	2072	262	180.08	MF	1.64202627247409e-10	0.126447876447876	evm.TU.Chr1.10;evm.TU.Chr1.1178;evm.TU.Chr1.1380;evm.TU.Chr1.1844;evm.TU.Chr1.2010;evm.TU.Chr1.2040;evm.TU.Chr1.2246;evm.TU.Chr1.231;evm.TU.Chr1.2353;evm.TU.Chr1.3018;evm.TU.Chr1.3403;evm.TU.Chr1.3668;evm.TU.Chr1.4308;evm.TU.Chr1.4361;evm.TU.Chr1.709;evm.TU.Chr1.727;evm.TU.Chr1.90;evm.TU.Chr2.102;evm.TU.Chr2.1130;evm.TU.Chr2.1133;evm.TU.Chr2.1134;evm.TU.Chr2.1187;evm.TU.Chr2.1246;evm.TU.Chr2.1294…	2.14328e-08	2.04229860482235e-08
GO:0016301	kinase activity	2320	284	201.63	MF	7.88498078742966e-10	0.122413793103448	evm.TU.Chr1.10;evm.TU.Chr1.1178;evm.TU.Chr1.1380;evm.TU.Chr1.1481;evm.TU.Chr1.1844;evm.TU.Chr1.2010;evm.TU.Chr1.2040;evm.TU.Chr1.2246;evm.TU.Chr1.231;evm.TU.Chr1.2353;evm.TU.Chr1.3018;evm.TU.Chr1.310;evm.TU.Chr1.3403;evm.TU.Chr1.3599;evm.TU.Chr1.3668;evm.TU.Chr1.4308;evm.TU.Chr1.4361;evm.TU.Chr1.600;evm.TU.Chr1.709;evm.TU.Chr1.727;evm.TU.Chr1.90;evm.TU.Chr2.102;evm.TU.Chr2.1130;evm.TU.Chr2.1133;e…	9.77738e-08	9.31672729883136e-08
GO:0008289	lipid binding	241	51	20.95	MF	1.95725207085205e-09	0.211618257261411	evm.TU.Chr1.1401;evm.TU.Chr1.1410;evm.TU.Chr1.1411;evm.TU.Chr1.1416;evm.TU.Chr1.2520;evm.TU.Chr1.2523;evm.TU.Chr1.2542;evm.TU.Chr1.2546;evm.TU.Chr1.2549;evm.TU.Chr1.2550;evm.TU.Chr1.2551;evm.TU.Chr1.2555;evm.TU.Chr1.2558;evm.TU.Chr1.2559;evm.TU.Chr1.2572;evm.TU.Chr1.2573;evm.TU.Chr1.2671;evm.TU.Chr2.1355;evm.TU.Chr2.1641;evm.TU.Chr2.2091;evm.TU.Chr2.862;evm.TU.Chr3.2460;evm.TU.Chr3.27;evm.TU.Chr3…	2.31142e-07	2.20252175391621e-07
GO:0004553	hydrolase activity, hydrolyzing O-glycosyl compounds	472	81	41.02	MF	2.34263272732744e-09	0.171610169491525	evm.TU.Chr1.151;evm.TU.Chr1.1733;evm.TU.Chr1.2535;evm.TU.Chr1.2604;evm.TU.Chr1.2609;evm.TU.Chr1.2811;evm.TU.Chr1.2949;evm.TU.Chr1.4133;evm.TU.Chr2.1016;evm.TU.Chr2.1665;evm.TU.Chr2.2020;evm.TU.Chr2.2041;evm.TU.Chr2.2944;evm.TU.Chr2.3275;evm.TU.Chr2.5193;evm.TU.Chr2.5196;evm.TU.Chr2.5562;evm.TU.Chr2.5564;evm.TU.Chr2.762;evm.TU.Chr2.915;evm.TU.Chr2.977;evm.TU.Chr3.2931;evm.TU.Chr3.3092;evm.TU.Chr3.…	2.64079e-07	2.51636864729671e-07
GO:0004672	protein kinase activity	1898	238	164.95	MF	2.69219389655952e-09	0.125395152792413	evm.TU.Chr1.1178;evm.TU.Chr1.1380;evm.TU.Chr1.1844;evm.TU.Chr1.2010;evm.TU.Chr1.2040;evm.TU.Chr1.2246;evm.TU.Chr1.231;evm.TU.Chr1.2353;evm.TU.Chr1.3018;evm.TU.Chr1.3403;evm.TU.Chr1.3668;evm.TU.Chr1.4361;evm.TU.Chr1.709;evm.TU.Chr1.727;evm.TU.Chr1.90;evm.TU.Chr2.102;evm.TU.Chr2.1130;evm.TU.Chr2.1133;evm.TU.Chr2.1134;evm.TU.Chr2.1187;evm.TU.Chr2.1246;evm.TU.Chr2.1294;evm.TU.Chr2.1337;evm.TU.Chr2.14…	2.78193e-07	2.65086635867374e-07
GO:0016616	oxidoreductase activity, acting on the CH-OH group of donors, NAD or NADP as acceptor	309	60	26.85	MF	2.6130254485114e-09	0.194174757281553	evm.TU.Chr1.1472;evm.TU.Chr1.1481;evm.TU.Chr1.1482;evm.TU.Chr1.1541;evm.TU.Chr1.250;evm.TU.Chr1.418;evm.TU.Chr1.4462;evm.TU.Chr1.819;evm.TU.Chr2.3125;evm.TU.Chr2.3134;evm.TU.Chr2.3144;evm.TU.Chr2.3867;evm.TU.Chr2.3870;evm.TU.Chr2.4354;evm.TU.Chr2.5160;evm.TU.Chr2.721;evm.TU.Chr2.790;evm.TU.Chr3.1005;evm.TU.Chr3.1141;evm.TU.Chr3.1925;evm.TU.Chr3.2672;evm.TU.Chr3.285;evm.TU.Chr3.287;evm.TU.Chr3.293…	2.78193e-07	2.65086635867374e-07
GO:0005509	calcium ion binding	302	58	26.25	MF	7.27848630285112e-09	0.19205298013245	evm.TU.Chr1.211;evm.TU.Chr1.214;evm.TU.Chr1.236;evm.TU.Chr1.2951;evm.TU.Chr1.3302;evm.TU.Chr1.3916;evm.TU.Chr1.743;evm.TU.Chr2.21;evm.TU.Chr2.3037;evm.TU.Chr2.457;evm.TU.Chr2.458;evm.TU.Chr2.5193;evm.TU.Chr2.5196;evm.TU.Chr2.5924;evm.TU.Chr3.2609;evm.TU.Chr3.3769;evm.TU.Chr3.3771;evm.TU.Chr4.1012;evm.TU.Chr4.2494;evm.TU.Chr4.339;evm.TU.Chr4.3780;evm.TU.Chr5.1604;evm.TU.Chr5.1978;evm.TU.Chr5.4097;…	7.22026e-07	6.88008494732664e-07
GO:0046906	tetrapyrrole binding	495	82	43.02	MF	9.92469021791698e-09	0.165656565656566	evm.TU.Chr1.1001;evm.TU.Chr1.3768;evm.TU.Chr2.1129;evm.TU.Chr2.1135;evm.TU.Chr2.115;evm.TU.Chr2.1738;evm.TU.Chr2.184;evm.TU.Chr2.1847;evm.TU.Chr2.3216;evm.TU.Chr2.3219;evm.TU.Chr2.370;evm.TU.Chr2.3765;evm.TU.Chr2.4030;evm.TU.Chr2.453;evm.TU.Chr3.115;evm.TU.Chr3.120;evm.TU.Chr3.2964;evm.TU.Chr3.3242;evm.TU.Chr3.3243;evm.TU.Chr3.3337;evm.TU.Chr3.3338;evm.TU.Chr3.3591;evm.TU.Chr3.4096;evm.TU.Chr3.46…	9.46663e-07	9.02061924664924e-07
GO:0016682	oxidoreductase activity, acting on diphenols and related substances as donors, oxygen as acceptor	99	28	8.6	MF	1.32135563800294e-08	0.282828282828283	evm.TU.Chr2.3308;evm.TU.Chr2.3826;evm.TU.Chr2.3831;evm.TU.Chr2.3838;evm.TU.Chr2.3877;evm.TU.Chr2.3893;evm.TU.Chr2.3900;evm.TU.Chr3.4439;evm.TU.Chr3.5098;evm.TU.Chr4.1335;evm.TU.Chr4.1383;evm.TU.Chr4.1524;evm.TU.Chr5.1184;evm.TU.Chr5.2117;evm.TU.Chr5.5138;evm.TU.Chr5.6426;evm.TU.Chr5.6428;evm.TU.Chr5.6431;evm.TU.Chr5.6432;evm.TU.Chr6.2504;evm.TU.Chr6.2791;evm.TU.Chr6.3227;evm.TU.Chr6.4788;evm.TU.C…	1.21369e-06	1.15650815100062e-06
GO:0004497	monooxygenase activity	483	80	41.98	MF	1.50879466930209e-08	0.165631469979296	evm.TU.Chr1.1001;evm.TU.Chr1.3768;evm.TU.Chr1.4520;evm.TU.Chr2.1129;evm.TU.Chr2.1135;evm.TU.Chr2.115;evm.TU.Chr2.184;evm.TU.Chr2.268;evm.TU.Chr2.3216;evm.TU.Chr2.3219;evm.TU.Chr2.3396;evm.TU.Chr2.3399;evm.TU.Chr2.370;evm.TU.Chr2.4030;evm.TU.Chr2.4040;evm.TU.Chr2.4042;evm.TU.Chr2.5854;evm.TU.Chr2.5862;evm.TU.Chr3.115;evm.TU.Chr3.120;evm.TU.Chr3.2964;evm.TU.Chr3.3242;evm.TU.Chr3.3243;evm.TU.Chr3.33…	1.29028e-06	1.22948966699934e-06
GO:0016758	hexosyltransferase activity	323	60	28.07	MF	1.46590482383304e-08	0.185758513931889	evm.TU.Chr1.2949;evm.TU.Chr1.3371;evm.TU.Chr1.3903;evm.TU.Chr1.544;evm.TU.Chr1.548;evm.TU.Chr1.552;evm.TU.Chr2.1664;evm.TU.Chr2.2252;evm.TU.Chr2.2601;evm.TU.Chr2.3725;evm.TU.Chr2.455;evm.TU.Chr2.5706;evm.TU.Chr2.611;evm.TU.Chr2.762;evm.TU.Chr3.209;evm.TU.Chr3.3026;evm.TU.Chr3.3100;evm.TU.Chr3.3103;evm.TU.Chr3.3105;evm.TU.Chr3.3947;evm.TU.Chr3.4004;evm.TU.Chr3.4496;evm.TU.Chr3.4852;evm.TU.Chr4.103…	1.29028e-06	1.22948966699934e-06
GO:0004857	enzyme inhibitor activity	206	44	17.9	MF	1.83239182085457e-08	0.213592233009709	evm.TU.Chr1.1401;evm.TU.Chr1.1410;evm.TU.Chr1.1411;evm.TU.Chr1.1416;evm.TU.Chr1.2520;evm.TU.Chr1.2523;evm.TU.Chr1.2542;evm.TU.Chr1.2546;evm.TU.Chr1.2549;evm.TU.Chr1.2550;evm.TU.Chr1.2551;evm.TU.Chr1.2555;evm.TU.Chr1.2558;evm.TU.Chr1.2559;evm.TU.Chr1.2572;evm.TU.Chr1.2573;evm.TU.Chr1.2671;evm.TU.Chr1.568;evm.TU.Chr2.1641;evm.TU.Chr3.4190;evm.TU.Chr3.4447;evm.TU.Chr3.4449;evm.TU.Chr3.4871;evm.TU.Ch…	1.51478e-06	1.44341039923457e-06
GO:0036094	small molecule binding	4857	522	422.12	MF	2.04122338240554e-08	0.107473749227918	evm.TU.Chr1.1055;evm.TU.Chr1.1178;evm.TU.Chr1.1380;evm.TU.Chr1.1401;evm.TU.Chr1.1410;evm.TU.Chr1.1411;evm.TU.Chr1.1416;evm.TU.Chr1.1689;evm.TU.Chr1.1844;evm.TU.Chr1.201;evm.TU.Chr1.2040;evm.TU.Chr1.2163;evm.TU.Chr1.2246;evm.TU.Chr1.231;evm.TU.Chr1.2353;evm.TU.Chr1.2359;evm.TU.Chr1.2399;evm.TU.Chr1.2417;evm.TU.Chr1.2520;evm.TU.Chr1.2523;evm.TU.Chr1.2542;evm.TU.Chr1.2546;evm.TU.Chr1.2549;evm.TU.Chr…	1.63298e-06	1.55604295195261e-06
GO:0016679	oxidoreductase activity, acting on diphenols and related substances as donors	101	28	8.78	MF	2.13803812286105e-08	0.277227722772277	evm.TU.Chr2.3308;evm.TU.Chr2.3826;evm.TU.Chr2.3831;evm.TU.Chr2.3838;evm.TU.Chr2.3877;evm.TU.Chr2.3893;evm.TU.Chr2.3900;evm.TU.Chr3.4439;evm.TU.Chr3.5098;evm.TU.Chr4.1335;evm.TU.Chr4.1383;evm.TU.Chr4.1524;evm.TU.Chr5.1184;evm.TU.Chr5.2117;evm.TU.Chr5.5138;evm.TU.Chr5.6426;evm.TU.Chr5.6428;evm.TU.Chr5.6431;evm.TU.Chr5.6432;evm.TU.Chr6.2504;evm.TU.Chr6.2791;evm.TU.Chr6.3227;evm.TU.Chr6.4788;evm.TU.C…	1.65698e-06	1.57891302165232e-06
GO:0051213	dioxygenase activity	259	51	22.51	MF	2.4698399716186e-08	0.196911196911197	evm.TU.Chr1.2772;evm.TU.Chr1.483;evm.TU.Chr1.489;evm.TU.Chr1.498;evm.TU.Chr1.502;evm.TU.Chr1.503;evm.TU.Chr1.504;evm.TU.Chr2.2307;evm.TU.Chr2.2460;evm.TU.Chr2.2491;evm.TU.Chr2.2812;evm.TU.Chr2.4054;evm.TU.Chr2.4536;evm.TU.Chr2.4959;evm.TU.Chr3.1548;evm.TU.Chr3.3396;evm.TU.Chr3.4124;evm.TU.Chr3.4547;evm.TU.Chr3.5018;evm.TU.Chr3.76;evm.TU.Chr3.77;evm.TU.Chr3.81;evm.TU.Chr3.85;evm.TU.Chr4.1956;evm.T…	1.85612e-06	1.76867328111125e-06
GO:0005507	copper ion binding	109	29	9.47	MF	3.294305088531e-08	0.26605504587156	evm.TU.Chr1.1962;evm.TU.Chr1.1967;evm.TU.Chr1.3345;evm.TU.Chr2.3308;evm.TU.Chr2.3826;evm.TU.Chr2.3831;evm.TU.Chr2.3838;evm.TU.Chr2.3877;evm.TU.Chr2.3893;evm.TU.Chr2.3900;evm.TU.Chr3.4439;evm.TU.Chr3.5098;evm.TU.Chr4.1335;evm.TU.Chr4.1383;evm.TU.Chr4.1524;evm.TU.Chr5.1184;evm.TU.Chr5.2117;evm.TU.Chr5.5138;evm.TU.Chr6.2504;evm.TU.Chr6.2791;evm.TU.Chr6.3227;evm.TU.Chr6.4788;evm.TU.Chr6.5377;evm.TU.C…	2.4029e-06	2.28969502283346e-06
GO:0043168	anion binding	4689	503	407.52	MF	5.30936544857767e-08	0.107272339518021	evm.TU.Chr1.1055;evm.TU.Chr1.1178;evm.TU.Chr1.1380;evm.TU.Chr1.1401;evm.TU.Chr1.1410;evm.TU.Chr1.1411;evm.TU.Chr1.1416;evm.TU.Chr1.1689;evm.TU.Chr1.1844;evm.TU.Chr1.201;evm.TU.Chr1.2040;evm.TU.Chr1.2163;evm.TU.Chr1.2246;evm.TU.Chr1.231;evm.TU.Chr1.2353;evm.TU.Chr1.2359;evm.TU.Chr1.2399;evm.TU.Chr1.2417;evm.TU.Chr1.2520;evm.TU.Chr1.2523;evm.TU.Chr1.2542;evm.TU.Chr1.2546;evm.TU.Chr1.2549;evm.TU.Chr…	3.76206e-06	3.5848196788141e-06
GO:0005524	ATP binding	3198	359	277.94	MF	8.4298323869939e-08	0.112257661038149	evm.TU.Chr1.1055;evm.TU.Chr1.1178;evm.TU.Chr1.1380;evm.TU.Chr1.1844;evm.TU.Chr1.201;evm.TU.Chr1.2040;evm.TU.Chr1.2163;evm.TU.Chr1.2246;evm.TU.Chr1.231;evm.TU.Chr1.2353;evm.TU.Chr1.2399;evm.TU.Chr1.2417;evm.TU.Chr1.2823;evm.TU.Chr1.2851;evm.TU.Chr1.2895;evm.TU.Chr1.3018;evm.TU.Chr1.3403;evm.TU.Chr1.3645;evm.TU.Chr1.366;evm.TU.Chr1.3668;evm.TU.Chr1.4308;evm.TU.Chr1.4361;evm.TU.Chr1.600;evm.TU.Chr1.…	5.80722e-06	5.53361804350915e-06
GO:0010333	terpene synthase activity	61	20	5.3	MF	1.0548374980946e-07	0.327868852459016	evm.TU.Chr2.4541;evm.TU.Chr3.1;evm.TU.Chr3.15;evm.TU.Chr4.2227;evm.TU.Chr4.2228;evm.TU.Chr4.2276;evm.TU.Chr4.3130;evm.TU.Chr5.1475;evm.TU.Chr5.2288;evm.TU.Chr5.4152;evm.TU.Chr5.6608;evm.TU.Chr5.6614;evm.TU.Chr5.6622;evm.TU.Chr5.6626;evm.TU.Chr5.7037;evm.TU.Chr5.7042;evm.TU.Chr5.7047;novel14573;novel14574;novel2324	7.07026e-06	6.73715557104518e-06
GO:0020037	heme binding	466	75	40.5	MF	1.39977759378339e-07	0.160944206008584	evm.TU.Chr1.1001;evm.TU.Chr1.3768;evm.TU.Chr2.1129;evm.TU.Chr2.1135;evm.TU.Chr2.115;evm.TU.Chr2.1738;evm.TU.Chr2.184;evm.TU.Chr2.1847;evm.TU.Chr2.3216;evm.TU.Chr2.3219;evm.TU.Chr2.370;evm.TU.Chr2.3765;evm.TU.Chr2.4030;evm.TU.Chr3.115;evm.TU.Chr3.120;evm.TU.Chr3.2964;evm.TU.Chr3.3242;evm.TU.Chr3.3243;evm.TU.Chr3.3337;evm.TU.Chr3.3338;evm.TU.Chr3.4660;evm.TU.Chr3.980;evm.TU.Chr4.1955;evm.TU.Chr4.21…	9.13539e-06	8.70498808322358e-06
GO:0035639	purine ribonucleoside triphosphate binding	3481	384	302.53	MF	1.83146515640435e-07	0.110313128411376	evm.TU.Chr1.1055;evm.TU.Chr1.1178;evm.TU.Chr1.1380;evm.TU.Chr1.1844;evm.TU.Chr1.201;evm.TU.Chr1.2040;evm.TU.Chr1.2163;evm.TU.Chr1.2246;evm.TU.Chr1.231;evm.TU.Chr1.2353;evm.TU.Chr1.2359;evm.TU.Chr1.2399;evm.TU.Chr1.2417;evm.TU.Chr1.2823;evm.TU.Chr1.2851;evm.TU.Chr1.2895;evm.TU.Chr1.3018;evm.TU.Chr1.3403;evm.TU.Chr1.3645;evm.TU.Chr1.366;evm.TU.Chr1.3668;evm.TU.Chr1.4223;evm.TU.Chr1.4308;evm.TU.Chr1…	1.16462e-05	1.10975419058779e-05
GO:0005506	iron ion binding	440	71	38.24	MF	2.70118497220777e-07	0.161363636363636	evm.TU.Chr1.1001;evm.TU.Chr1.3768;evm.TU.Chr1.4520;evm.TU.Chr2.1129;evm.TU.Chr2.1135;evm.TU.Chr2.115;evm.TU.Chr2.1633;evm.TU.Chr2.184;evm.TU.Chr2.3216;evm.TU.Chr2.3219;evm.TU.Chr2.370;evm.TU.Chr2.4030;evm.TU.Chr3.115;evm.TU.Chr3.120;evm.TU.Chr3.2964;evm.TU.Chr3.3242;evm.TU.Chr3.3243;evm.TU.Chr3.3338;evm.TU.Chr3.4180;evm.TU.Chr3.4660;evm.TU.Chr3.4720;evm.TU.Chr3.980;evm.TU.Chr4.1192;evm.TU.Chr4.19…	1.67473e-05	1.59583164805433e-05
GO:0016838	carbon-oxygen lyase activity, acting on phosphates	70	21	6.08	MF	2.82114337272477e-07	0.3	evm.TU.Chr2.4541;evm.TU.Chr3.1;evm.TU.Chr3.15;evm.TU.Chr4.2227;evm.TU.Chr4.2228;evm.TU.Chr4.2276;evm.TU.Chr4.3130;evm.TU.Chr5.1475;evm.TU.Chr5.2288;evm.TU.Chr5.4152;evm.TU.Chr5.6608;evm.TU.Chr5.6614;evm.TU.Chr5.6622;evm.TU.Chr5.6626;evm.TU.Chr5.7037;evm.TU.Chr5.7042;evm.TU.Chr5.7047;novel10197;novel14573;novel14574;novel2324	1.70645e-05	1.62605054474123e-05
GO:0016759	cellulose synthase activity	35	14	3.04	MF	5.39958062660656e-07	0.4	evm.TU.Chr1.544;evm.TU.Chr1.548;evm.TU.Chr1.552;evm.TU.Chr2.2601;evm.TU.Chr2.3725;evm.TU.Chr3.209;evm.TU.Chr5.506;evm.TU.Chr5.507;evm.TU.Chr6.3125;evm.TU.Chr6.5714;evm.TU.Chr6.5715;evm.TU.Chr7.2842;evm.TU.Chr7.3413;novel10695	3.11418e-05	2.96745618279847e-05
GO:0016760	cellulose synthase (UDP-forming) activity	35	14	3.04	MF	5.39958062660656e-07	0.4	evm.TU.Chr1.544;evm.TU.Chr1.548;evm.TU.Chr1.552;evm.TU.Chr2.2601;evm.TU.Chr2.3725;evm.TU.Chr3.209;evm.TU.Chr5.506;evm.TU.Chr5.507;evm.TU.Chr6.3125;evm.TU.Chr6.5714;evm.TU.Chr6.5715;evm.TU.Chr7.2842;evm.TU.Chr7.3413;novel10695	3.11418e-05	2.96745618279847e-05
GO:0042973	glucan endo-1,3-beta-D-glucosidase activity	57	18	4.95	MF	8.5204314598235e-07	0.315789473684211	evm.TU.Chr2.2944;evm.TU.Chr3.3153;evm.TU.Chr3.3872;evm.TU.Chr4.3077;evm.TU.Chr4.3078;evm.TU.Chr4.3079;evm.TU.Chr5.1850;evm.TU.Chr5.3023;evm.TU.Chr5.335;evm.TU.Chr5.3659;evm.TU.Chr5.6800;evm.TU.Chr5.7000;evm.TU.Chr6.348;evm.TU.Chr6.5005;evm.TU.Chr7.134;evm.TU.Chr7.3182;evm.TU.Chr7.854;novel11372	4.80243e-05	4.57616474337411e-05
GO:0004364	glutathione transferase activity	130	29	11.3	MF	1.8452499441411e-06	0.223076923076923	evm.TU.Chr1.124;evm.TU.Chr1.127;evm.TU.Chr2.1755;evm.TU.Chr2.1876;evm.TU.Chr2.2696;evm.TU.Chr2.2699;evm.TU.Chr2.810;evm.TU.Chr3.2591;evm.TU.Chr3.3110;evm.TU.Chr3.3676;evm.TU.Chr3.3677;evm.TU.Chr4.1419;evm.TU.Chr4.1588;evm.TU.Chr4.3754;evm.TU.Chr4.681;evm.TU.Chr5.4894;evm.TU.Chr5.4907;evm.TU.Chr5.5420;evm.TU.Chr6.5196;evm.TU.Chr7.199;evm.TU.Chr7.200;evm.TU.Chr7.3089;evm.TU.Chr7.3368;evm.TU.Chr7.39…	0.000101694	9.69025994057725e-05
GO:0016706	2-oxoglutarate-dependent dioxygenase activity	145	31	12.6	MF	2.16386484772387e-06	0.213793103448276	evm.TU.Chr1.2772;evm.TU.Chr1.483;evm.TU.Chr1.489;evm.TU.Chr1.498;evm.TU.Chr1.502;evm.TU.Chr1.503;evm.TU.Chr1.504;evm.TU.Chr2.2307;evm.TU.Chr2.2460;evm.TU.Chr2.2491;evm.TU.Chr2.4054;evm.TU.Chr2.4536;evm.TU.Chr3.1548;evm.TU.Chr3.3396;evm.TU.Chr3.4124;evm.TU.Chr3.4547;evm.TU.Chr3.5018;evm.TU.Chr4.1956;evm.TU.Chr5.385;evm.TU.Chr5.4849;evm.TU.Chr5.5994;evm.TU.Chr5.5995;evm.TU.Chr6.1131;evm.TU.Chr6.252…	0.000116661	0.000111164223870482
GO:0003824	catalytic activity	17823	1643	1548.98	MF	2.82136513270177e-06	0.0921842562980419	evm.TU.Chr1.10;evm.TU.Chr1.1001;evm.TU.Chr1.1055;evm.TU.Chr1.1154;evm.TU.Chr1.1178;evm.TU.Chr1.1194;evm.TU.Chr1.1201;evm.TU.Chr1.1233;evm.TU.Chr1.124;evm.TU.Chr1.1246;evm.TU.Chr1.127;evm.TU.Chr1.1333;evm.TU.Chr1.137;evm.TU.Chr1.1380;evm.TU.Chr1.1394;evm.TU.Chr1.1433;evm.TU.Chr1.1472;evm.TU.Chr1.1481;evm.TU.Chr1.1482;evm.TU.Chr1.151;evm.TU.Chr1.1541;evm.TU.Chr1.1595;evm.TU.Chr1.1619;evm.TU.Chr1.16…	0.000148872	0.000141858112495307
GO:0047834	D-threo-aldose 1-dehydrogenase activity	68	19	5.91	MF	3.37368663118361e-06	0.279411764705882	evm.TU.Chr1.1472;evm.TU.Chr1.1481;evm.TU.Chr1.1482;evm.TU.Chr1.1541;evm.TU.Chr1.250;evm.TU.Chr1.418;evm.TU.Chr1.4462;evm.TU.Chr1.819;evm.TU.Chr2.3144;evm.TU.Chr3.1141;evm.TU.Chr4.310;evm.TU.Chr4.311;evm.TU.Chr5.933;evm.TU.Chr6.5218;evm.TU.Chr7.3498;evm.TU.Chr7.4287;evm.TU.Chr7.76;novel14744;novel536	0.000174307	0.000166094879101035
GO:0045486	naringenin 3-dioxygenase activity	21	10	1.83	MF	3.46744193583248e-06	0.476190476190476	evm.TU.Chr2.4054;evm.TU.Chr2.4536;evm.TU.Chr3.1548;evm.TU.Chr3.3396;evm.TU.Chr3.5018;evm.TU.Chr4.1956;evm.TU.Chr6.4447;evm.TU.Chr7.2369;evm.TU.Chr7.2370;evm.TU.Chr7.5458	0.000175495	0.000167226791534778
GO:0000287	magnesium ion binding	149	31	12.95	MF	3.94426775532864e-06	0.208053691275168	evm.TU.Chr1.2359;evm.TU.Chr2.4541;evm.TU.Chr3.1;evm.TU.Chr3.1440;evm.TU.Chr3.15;evm.TU.Chr3.4551;evm.TU.Chr3.5136;evm.TU.Chr4.2227;evm.TU.Chr4.2228;evm.TU.Chr4.2276;evm.TU.Chr4.3130;evm.TU.Chr4.3529;evm.TU.Chr4.3833;evm.TU.Chr5.1475;evm.TU.Chr5.2288;evm.TU.Chr5.4152;evm.TU.Chr5.6195;evm.TU.Chr5.6608;evm.TU.Chr5.6614;evm.TU.Chr5.6622;evm.TU.Chr5.6626;evm.TU.Chr5.7037;evm.TU.Chr5.7042;evm.TU.Chr5.7…	0.000195636	0.000186418549699217
GO:0043167	ion binding	9496	922	825.29	MF	5.80076808672082e-06	0.0970935130581297	evm.TU.Chr1.1001;evm.TU.Chr1.1055;evm.TU.Chr1.1178;evm.TU.Chr1.1380;evm.TU.Chr1.1401;evm.TU.Chr1.1410;evm.TU.Chr1.1411;evm.TU.Chr1.1416;evm.TU.Chr1.1433;evm.TU.Chr1.1689;evm.TU.Chr1.1844;evm.TU.Chr1.1962;evm.TU.Chr1.1967;evm.TU.Chr1.201;evm.TU.Chr1.2040;evm.TU.Chr1.211;evm.TU.Chr1.214;evm.TU.Chr1.2163;evm.TU.Chr1.217;evm.TU.Chr1.2246;evm.TU.Chr1.2268;evm.TU.Chr1.231;evm.TU.Chr1.2353;evm.TU.Chr1.2…	0.000282077	0.000268786880385722
GO:0016765	transferase activity, transferring alkyl or aryl (other than methyl) groups	245	43	21.29	MF	7.03518999871327e-06	0.175510204081633	evm.TU.Chr1.124;evm.TU.Chr1.127;evm.TU.Chr2.1755;evm.TU.Chr2.1876;evm.TU.Chr2.2696;evm.TU.Chr2.2699;evm.TU.Chr2.810;evm.TU.Chr3.2591;evm.TU.Chr3.2813;evm.TU.Chr3.3110;evm.TU.Chr3.3676;evm.TU.Chr3.3677;evm.TU.Chr3.4895;evm.TU.Chr4.1419;evm.TU.Chr4.1588;evm.TU.Chr4.2554;evm.TU.Chr4.3754;evm.TU.Chr4.378;evm.TU.Chr4.381;evm.TU.Chr4.681;evm.TU.Chr4.899;evm.TU.Chr5.4894;evm.TU.Chr5.4907;evm.TU.Chr5.505…	0.000335524	0.000319716630508326
GO:0008422	beta-glucosidase activity	91	22	7.91	MF	8.01525690550722e-06	0.241758241758242	evm.TU.Chr2.2944;evm.TU.Chr3.3153;evm.TU.Chr3.3872;evm.TU.Chr4.2794;evm.TU.Chr4.3077;evm.TU.Chr4.3078;evm.TU.Chr4.3079;evm.TU.Chr5.1850;evm.TU.Chr5.3023;evm.TU.Chr5.335;evm.TU.Chr5.3659;evm.TU.Chr5.398;evm.TU.Chr5.4147;evm.TU.Chr5.6800;evm.TU.Chr5.7000;evm.TU.Chr6.348;evm.TU.Chr6.5005;evm.TU.Chr6.6919;evm.TU.Chr7.134;evm.TU.Chr7.3182;evm.TU.Chr7.854;novel11372	0.000375054	0.000357383351596101
GO:0052716	hydroquinone:oxygen oxidoreductase activity	72	19	6.26	MF	8.45684627365515e-06	0.263888888888889	evm.TU.Chr2.3308;evm.TU.Chr2.3826;evm.TU.Chr2.3831;evm.TU.Chr2.3838;evm.TU.Chr2.3877;evm.TU.Chr2.3893;evm.TU.Chr2.3900;evm.TU.Chr3.5098;evm.TU.Chr4.1335;evm.TU.Chr4.1383;evm.TU.Chr4.1524;evm.TU.Chr5.1184;evm.TU.Chr5.2117;evm.TU.Chr6.2504;evm.TU.Chr6.3227;evm.TU.Chr6.4788;evm.TU.Chr6.5377;evm.TU.Chr6.5378;evm.TU.Chr7.5057	0.000388388	0.00037009005622526
GO:0030234	enzyme regulator activity	328	52	28.51	MF	1.68253547286495e-05	0.158536585365854	evm.TU.Chr1.1401;evm.TU.Chr1.1410;evm.TU.Chr1.1411;evm.TU.Chr1.1416;evm.TU.Chr1.2520;evm.TU.Chr1.2523;evm.TU.Chr1.2542;evm.TU.Chr1.2546;evm.TU.Chr1.2549;evm.TU.Chr1.2550;evm.TU.Chr1.2551;evm.TU.Chr1.2555;evm.TU.Chr1.2558;evm.TU.Chr1.2559;evm.TU.Chr1.2572;evm.TU.Chr1.2573;evm.TU.Chr1.2671;evm.TU.Chr1.568;evm.TU.Chr2.1641;evm.TU.Chr2.1961;evm.TU.Chr2.3315;evm.TU.Chr3.3995;evm.TU.Chr3.4190;evm.TU.Ch…	0.000758671	0.000722926724704651
GO:0016829	lyase activity	504	72	43.8	MF	1.95177847397618e-05	0.142857142857143	evm.TU.Chr1.217;evm.TU.Chr1.2699;evm.TU.Chr1.316;evm.TU.Chr1.3930;evm.TU.Chr1.3933;evm.TU.Chr1.54;evm.TU.Chr2.1699;evm.TU.Chr2.2760;evm.TU.Chr2.3592;evm.TU.Chr2.3800;evm.TU.Chr2.4070;evm.TU.Chr2.4334;evm.TU.Chr2.4541;evm.TU.Chr2.5102;evm.TU.Chr2.5265;evm.TU.Chr2.599;evm.TU.Chr2.6026;evm.TU.Chr2.67;evm.TU.Chr2.799;evm.TU.Chr3.1;evm.TU.Chr3.1117;evm.TU.Chr3.15;evm.TU.Chr3.1732;evm.TU.Chr3.3062;evm.…	0.000864359	0.000823635840991829
GO:0000166	nucleotide binding	4693	481	407.86	MF	2.18253998489919e-05	0.102493074792244	evm.TU.Chr1.1055;evm.TU.Chr1.1178;evm.TU.Chr1.1380;evm.TU.Chr1.1844;evm.TU.Chr1.201;evm.TU.Chr1.2040;evm.TU.Chr1.2163;evm.TU.Chr1.2246;evm.TU.Chr1.231;evm.TU.Chr1.2353;evm.TU.Chr1.2359;evm.TU.Chr1.2399;evm.TU.Chr1.2417;evm.TU.Chr1.2823;evm.TU.Chr1.2851;evm.TU.Chr1.2895;evm.TU.Chr1.3018;evm.TU.Chr1.3403;evm.TU.Chr1.3645;evm.TU.Chr1.366;evm.TU.Chr1.3668;evm.TU.Chr1.3930;evm.TU.Chr1.3933;evm.TU.Chr1…	0.000933224	0.000889256309636783
GO:1901265	nucleoside phosphate binding	4693	481	407.86	MF	2.18253998489919e-05	0.102493074792244	evm.TU.Chr1.1055;evm.TU.Chr1.1178;evm.TU.Chr1.1380;evm.TU.Chr1.1844;evm.TU.Chr1.201;evm.TU.Chr1.2040;evm.TU.Chr1.2163;evm.TU.Chr1.2246;evm.TU.Chr1.231;evm.TU.Chr1.2353;evm.TU.Chr1.2359;evm.TU.Chr1.2399;evm.TU.Chr1.2417;evm.TU.Chr1.2823;evm.TU.Chr1.2851;evm.TU.Chr1.2895;evm.TU.Chr1.3018;evm.TU.Chr1.3403;evm.TU.Chr1.3645;evm.TU.Chr1.366;evm.TU.Chr1.3668;evm.TU.Chr1.3930;evm.TU.Chr1.3933;evm.TU.Chr1…	0.000933224	0.000889256309636783
GO:0003700	DNA-binding transcription factor activity	737	97	64.05	MF	2.49060921770002e-05	0.131614654002714	evm.TU.Chr1.3102;evm.TU.Chr1.3519;evm.TU.Chr1.3779;evm.TU.Chr1.855;evm.TU.Chr2.1100;evm.TU.Chr2.1331;evm.TU.Chr2.185;evm.TU.Chr2.2500;evm.TU.Chr2.286;evm.TU.Chr2.332;evm.TU.Chr2.3480;evm.TU.Chr2.3754;evm.TU.Chr2.413;evm.TU.Chr2.4304;evm.TU.Chr2.4321;evm.TU.Chr2.440;evm.TU.Chr2.5184;evm.TU.Chr2.5249;evm.TU.Chr2.587;evm.TU.Chr2.836;evm.TU.Chr2.996;evm.TU.Chr3.1273;evm.TU.Chr3.2176;evm.TU.Chr3.3143;…	0.0010469	0.000997576751781721
GO:0046527	glucosyltransferase activity	164	31	14.25	MF	2.9630891130142e-05	0.189024390243902	evm.TU.Chr1.2949;evm.TU.Chr1.544;evm.TU.Chr1.548;evm.TU.Chr1.552;evm.TU.Chr2.1664;evm.TU.Chr2.2601;evm.TU.Chr2.3725;evm.TU.Chr2.5706;evm.TU.Chr3.209;evm.TU.Chr3.4004;evm.TU.Chr3.4852;evm.TU.Chr4.103;evm.TU.Chr4.1887;evm.TU.Chr5.4691;evm.TU.Chr5.4716;evm.TU.Chr5.506;evm.TU.Chr5.507;evm.TU.Chr5.6006;evm.TU.Chr6.3125;evm.TU.Chr6.5104;evm.TU.Chr6.5106;evm.TU.Chr6.5714;evm.TU.Chr6.5715;evm.TU.Chr6.584…	0.00122474	0.00116704123837138
GO:0052689	carboxylic ester hydrolase activity	328	51	28.51	MF	3.42668104526736e-05	0.155487804878049	evm.TU.Chr1.2417;evm.TU.Chr1.3256;evm.TU.Chr2.1987;evm.TU.Chr2.484;evm.TU.Chr2.5102;evm.TU.Chr2.5131;evm.TU.Chr2.6173;evm.TU.Chr2.843;evm.TU.Chr3.1074;evm.TU.Chr3.1086;evm.TU.Chr3.2660;evm.TU.Chr3.4447;evm.TU.Chr3.4449;evm.TU.Chr3.4871;evm.TU.Chr4.498;evm.TU.Chr5.4338;evm.TU.Chr5.4339;evm.TU.Chr5.6010;evm.TU.Chr5.6011;evm.TU.Chr5.6015;evm.TU.Chr5.6194;evm.TU.Chr5.6837;evm.TU.Chr5.767;evm.TU.Chr6.…	0.00139314	0.00132750628932273
GO:0016634	oxidoreductase activity, acting on the CH-CH group of donors, oxygen as acceptor	42	13	3.65	MF	3.58083286252411e-05	0.30952380952381	evm.TU.Chr4.2864;evm.TU.Chr5.4746;evm.TU.Chr5.4749;evm.TU.Chr5.4759;evm.TU.Chr5.5598;evm.TU.Chr5.5607;evm.TU.Chr5.5608;evm.TU.Chr5.5609;evm.TU.Chr5.5612;evm.TU.Chr5.5620;evm.TU.Chr5.845;novel6422;novel7951	0.00143233	0.00136485055625919
GO:0042578	phosphoric ester hydrolase activity	407	60	35.37	MF	3.73293558796483e-05	0.147420147420147	evm.TU.Chr1.1433;evm.TU.Chr1.3474;evm.TU.Chr1.3645;evm.TU.Chr1.3816;evm.TU.Chr1.4159;evm.TU.Chr2.1119;evm.TU.Chr2.4096;evm.TU.Chr2.462;evm.TU.Chr2.547;evm.TU.Chr2.6026;evm.TU.Chr2.6117;evm.TU.Chr2.6179;evm.TU.Chr3.1161;evm.TU.Chr3.1176;evm.TU.Chr3.2036;evm.TU.Chr3.4044;evm.TU.Chr3.4110;evm.TU.Chr3.4434;evm.TU.Chr4.1037;evm.TU.Chr4.1354;evm.TU.Chr4.150;evm.TU.Chr4.1534;evm.TU.Chr4.164;evm.TU.Chr4.…	0.00146947	0.00140024066749892
GO:0106310	protein serine kinase activity	332	51	28.85	MF	4.73934173039166e-05	0.153614457831325	evm.TU.Chr1.1178;evm.TU.Chr1.231;evm.TU.Chr1.709;evm.TU.Chr2.1187;evm.TU.Chr2.1294;evm.TU.Chr2.1337;evm.TU.Chr2.389;evm.TU.Chr2.391;evm.TU.Chr3.2779;evm.TU.Chr3.417;evm.TU.Chr3.466;evm.TU.Chr3.944;evm.TU.Chr3.946;evm.TU.Chr4.1117;evm.TU.Chr5.1604;evm.TU.Chr5.1978;evm.TU.Chr5.3118;evm.TU.Chr5.361;evm.TU.Chr5.4077;evm.TU.Chr5.4098;evm.TU.Chr5.4108;evm.TU.Chr5.4112;evm.TU.Chr5.4113;evm.TU.Chr5.4659;…	0.00183649	0.00174997075406731
GO:0008782	adenosylhomocysteine nucleosidase activity	4	4	0.35	MF	5.69112855976199e-05	1	evm.TU.Chr2.604;evm.TU.Chr2.605;evm.TU.Chr3.3440;evm.TU.Chr6.627	0.00217138	0.00206908236707136
GO:0005215	transporter activity	1377	161	119.67	MF	5.77877025750962e-05	0.116920842411038	evm.TU.Chr1.1055;evm.TU.Chr1.1064;evm.TU.Chr1.1970;evm.TU.Chr1.2851;evm.TU.Chr1.2895;evm.TU.Chr1.312;evm.TU.Chr1.3351;evm.TU.Chr1.3439;evm.TU.Chr1.3585;evm.TU.Chr1.3814;evm.TU.Chr1.3822;evm.TU.Chr1.3941;evm.TU.Chr1.4206;evm.TU.Chr1.4454;evm.TU.Chr1.4567;evm.TU.Chr2.1255;evm.TU.Chr2.1467;evm.TU.Chr2.1562;evm.TU.Chr2.1563;evm.TU.Chr2.1767;evm.TU.Chr2.1880;evm.TU.Chr2.1995;evm.TU.Chr2.2161;evm.TU.Ch…	0.00217142	0.00206911311453096
GO:0022857	transmembrane transporter activity	1348	158	117.15	MF	5.97847704608059e-05	0.117210682492582	evm.TU.Chr1.1055;evm.TU.Chr1.1064;evm.TU.Chr1.1970;evm.TU.Chr1.2851;evm.TU.Chr1.2895;evm.TU.Chr1.312;evm.TU.Chr1.3351;evm.TU.Chr1.3439;evm.TU.Chr1.3585;evm.TU.Chr1.3814;evm.TU.Chr1.3822;evm.TU.Chr1.3941;evm.TU.Chr1.4206;evm.TU.Chr1.4454;evm.TU.Chr1.4567;evm.TU.Chr2.1255;evm.TU.Chr2.1467;evm.TU.Chr2.1562;evm.TU.Chr2.1563;evm.TU.Chr2.1767;evm.TU.Chr2.1880;evm.TU.Chr2.1995;evm.TU.Chr2.2161;evm.TU.Ch…	0.00221293	0.00210866943730572
GO:0015293	symporter activity	96	21	8.34	MF	6.32697822764558e-05	0.21875	evm.TU.Chr1.3941;evm.TU.Chr2.1467;evm.TU.Chr2.2258;evm.TU.Chr2.2410;evm.TU.Chr2.3287;evm.TU.Chr2.4720;evm.TU.Chr2.4731;evm.TU.Chr2.5122;evm.TU.Chr2.5162;evm.TU.Chr2.5306;evm.TU.Chr2.6044;evm.TU.Chr2.6066;evm.TU.Chr2.785;evm.TU.Chr3.3511;evm.TU.Chr3.4223;evm.TU.Chr3.4224;evm.TU.Chr4.1522;evm.TU.Chr6.1180;evm.TU.Chr6.1230;evm.TU.Chr6.653;evm.TU.Chr7.4733	0.00230749	0.002198771845366
GO:0016161	beta-amylase activity	14	7	1.22	MF	7.35394954227295e-05	0.5	evm.TU.Chr1.151;evm.TU.Chr3.2931;evm.TU.Chr7.2410;evm.TU.Chr7.2440;evm.TU.Chr7.2443;novel12589;novel12594	0.0026054	0.00248264913118839
GO:0102229	amylopectin maltohydrolase activity	14	7	1.22	MF	7.35394954227295e-05	0.5	evm.TU.Chr1.151;evm.TU.Chr3.2931;evm.TU.Chr7.2410;evm.TU.Chr7.2440;evm.TU.Chr7.2443;novel12589;novel12594	0.0026054	0.00248264913118839
GO:0035251	UDP-glucosyltransferase activity	134	26	11.65	MF	8.00055456464875e-05	0.194029850746269	evm.TU.Chr1.544;evm.TU.Chr1.548;evm.TU.Chr1.552;evm.TU.Chr2.1664;evm.TU.Chr2.2601;evm.TU.Chr2.3725;evm.TU.Chr2.5706;evm.TU.Chr3.209;evm.TU.Chr3.4004;evm.TU.Chr3.4852;evm.TU.Chr4.103;evm.TU.Chr5.4691;evm.TU.Chr5.4716;evm.TU.Chr5.506;evm.TU.Chr5.507;evm.TU.Chr5.6006;evm.TU.Chr6.3125;evm.TU.Chr6.5714;evm.TU.Chr6.5715;evm.TU.Chr7.1386;evm.TU.Chr7.2166;evm.TU.Chr7.2842;evm.TU.Chr7.3413;evm.TU.Chr7.856…	0.00279456	0.00266289770165107
GO:0016701	oxidoreductase activity, acting on single donors with incorporation of molecular oxygen	84	19	7.3	MF	8.64015657113595e-05	0.226190476190476	evm.TU.Chr1.4520;evm.TU.Chr2.2812;evm.TU.Chr2.4042;evm.TU.Chr3.76;evm.TU.Chr3.77;evm.TU.Chr3.81;evm.TU.Chr3.85;evm.TU.Chr4.620;evm.TU.Chr4.622;evm.TU.Chr5.4560;evm.TU.Chr5.4851;evm.TU.Chr5.5835;evm.TU.Chr6.4094;evm.TU.Chr6.4393;evm.TU.Chr6.4713;evm.TU.Chr6.5166;evm.TU.Chr6.733;evm.TU.Chr7.618;novel3814	0.00297605	0.00283584086289477
GO:0015291	secondary active transmembrane transporter activity	273	43	23.73	MF	0.000100819314097587	0.157509157509158	evm.TU.Chr1.3351;evm.TU.Chr1.3439;evm.TU.Chr1.3941;evm.TU.Chr2.1467;evm.TU.Chr2.2161;evm.TU.Chr2.2258;evm.TU.Chr2.2331;evm.TU.Chr2.2410;evm.TU.Chr2.3253;evm.TU.Chr2.3287;evm.TU.Chr2.4421;evm.TU.Chr2.4720;evm.TU.Chr2.4731;evm.TU.Chr2.5122;evm.TU.Chr2.5162;evm.TU.Chr2.5306;evm.TU.Chr2.6044;evm.TU.Chr2.6066;evm.TU.Chr2.785;evm.TU.Chr3.2727;evm.TU.Chr3.2990;evm.TU.Chr3.3511;evm.TU.Chr3.3755;evm.TU.Ch…	0.00342509	0.00326372545276254
GO:0098772	molecular function regulator activity	361	53	31.37	MF	0.000114533090315985	0.146814404432133	evm.TU.Chr1.1401;evm.TU.Chr1.1410;evm.TU.Chr1.1411;evm.TU.Chr1.1416;evm.TU.Chr1.2520;evm.TU.Chr1.2523;evm.TU.Chr1.2542;evm.TU.Chr1.2546;evm.TU.Chr1.2549;evm.TU.Chr1.2550;evm.TU.Chr1.2551;evm.TU.Chr1.2555;evm.TU.Chr1.2558;evm.TU.Chr1.2559;evm.TU.Chr1.2572;evm.TU.Chr1.2573;evm.TU.Chr1.2671;evm.TU.Chr1.568;evm.TU.Chr2.1641;evm.TU.Chr2.1961;evm.TU.Chr2.3315;evm.TU.Chr3.3995;evm.TU.Chr3.4190;evm.TU.Ch…	0.00383841	0.00365756454849767
GO:0016835	carbon-oxygen lyase activity	200	34	17.38	MF	0.00011712482507398	0.17	evm.TU.Chr1.217;evm.TU.Chr1.54;evm.TU.Chr2.2760;evm.TU.Chr2.3592;evm.TU.Chr2.4070;evm.TU.Chr2.4541;evm.TU.Chr2.5102;evm.TU.Chr2.799;evm.TU.Chr3.1;evm.TU.Chr3.15;evm.TU.Chr3.3463;evm.TU.Chr4.2227;evm.TU.Chr4.2228;evm.TU.Chr4.2276;evm.TU.Chr4.3130;evm.TU.Chr5.1475;evm.TU.Chr5.2288;evm.TU.Chr5.4152;evm.TU.Chr5.4353;evm.TU.Chr5.6608;evm.TU.Chr5.6614;evm.TU.Chr5.6622;evm.TU.Chr5.6626;evm.TU.Chr5.7037;…	0.00387293	0.00369045940057663
GO:0140110	transcription regulator activity	828	103	71.96	MF	0.000134730853744294	0.1243961352657	evm.TU.Chr1.3102;evm.TU.Chr1.3519;evm.TU.Chr1.3779;evm.TU.Chr1.3883;evm.TU.Chr1.855;evm.TU.Chr2.1100;evm.TU.Chr2.1331;evm.TU.Chr2.185;evm.TU.Chr2.2500;evm.TU.Chr2.2824;evm.TU.Chr2.286;evm.TU.Chr2.332;evm.TU.Chr2.3480;evm.TU.Chr2.3754;evm.TU.Chr2.413;evm.TU.Chr2.4304;evm.TU.Chr2.4321;evm.TU.Chr2.440;evm.TU.Chr2.5184;evm.TU.Chr2.5249;evm.TU.Chr2.587;evm.TU.Chr2.836;evm.TU.Chr2.996;evm.TU.Chr3.1273;…	0.00439648	0.00418934579855874
GO:0008131	primary amine oxidase activity	8	5	0.7	MF	0.000220913176489131	0.625	evm.TU.Chr1.1962;evm.TU.Chr1.1967;evm.TU.Chr1.3345;evm.TU.Chr7.1273;evm.TU.Chr7.2035	0.00676376	0.00644509527248991
GO:0052593	tryptamine:oxygen oxidoreductase (deaminating) activity	8	5	0.7	MF	0.000220913176489131	0.625	evm.TU.Chr1.1962;evm.TU.Chr1.1967;evm.TU.Chr1.3345;evm.TU.Chr7.1273;evm.TU.Chr7.2035	0.00676376	0.00644509527248991
GO:0052594	aminoacetone:oxygen oxidoreductase(deaminating) activity	8	5	0.7	MF	0.000220913176489131	0.625	evm.TU.Chr1.1962;evm.TU.Chr1.1967;evm.TU.Chr1.3345;evm.TU.Chr7.1273;evm.TU.Chr7.2035	0.00676376	0.00644509527248991
GO:0052595	aliphatic amine oxidase activity	8	5	0.7	MF	0.000220913176489131	0.625	evm.TU.Chr1.1962;evm.TU.Chr1.1967;evm.TU.Chr1.3345;evm.TU.Chr7.1273;evm.TU.Chr7.2035	0.00676376	0.00644509527248991
GO:0052596	phenethylamine:oxygen oxidoreductase (deaminating) activity	8	5	0.7	MF	0.000220913176489131	0.625	evm.TU.Chr1.1962;evm.TU.Chr1.1967;evm.TU.Chr1.3345;evm.TU.Chr7.1273;evm.TU.Chr7.2035	0.00676376	0.00644509527248991
GO:0080030	methyl indole-3-acetate esterase activity	83	18	7.21	MF	0.000230932614396858	0.216867469879518	evm.TU.Chr1.3256;evm.TU.Chr2.1987;evm.TU.Chr2.484;evm.TU.Chr2.5102;evm.TU.Chr2.5131;evm.TU.Chr2.6173;evm.TU.Chr3.1074;evm.TU.Chr3.2660;evm.TU.Chr4.498;evm.TU.Chr5.767;evm.TU.Chr6.1792;evm.TU.Chr6.3357;evm.TU.Chr6.4646;evm.TU.Chr6.4784;evm.TU.Chr6.4791;evm.TU.Chr6.6600;evm.TU.Chr7.3579;novel11346	0.0069843	0.00665524671785552
GO:0008889	glycerophosphodiester phosphodiesterase activity	63	15	5.48	MF	0.000256786941756327	0.238095238095238	evm.TU.Chr2.6179;evm.TU.Chr3.1161;evm.TU.Chr3.1176;evm.TU.Chr4.150;evm.TU.Chr4.164;evm.TU.Chr4.170;evm.TU.Chr4.171;evm.TU.Chr5.3105;evm.TU.Chr5.3110;evm.TU.Chr5.3117;evm.TU.Chr5.3126;evm.TU.Chr6.7016;evm.TU.Chr7.742;novel2119;novel2839	0.00767267	0.00731118179128668
GO:0015926	glucosidase activity	113	22	9.82	MF	0.000260401055443738	0.194690265486726	evm.TU.Chr2.2944;evm.TU.Chr3.3153;evm.TU.Chr3.3872;evm.TU.Chr4.2794;evm.TU.Chr4.3077;evm.TU.Chr4.3078;evm.TU.Chr4.3079;evm.TU.Chr5.1850;evm.TU.Chr5.3023;evm.TU.Chr5.335;evm.TU.Chr5.3659;evm.TU.Chr5.398;evm.TU.Chr5.4147;evm.TU.Chr5.6800;evm.TU.Chr5.7000;evm.TU.Chr6.348;evm.TU.Chr6.5005;evm.TU.Chr6.6919;evm.TU.Chr7.134;evm.TU.Chr7.3182;evm.TU.Chr7.854;novel11372	0.00768803	0.00732581916630567
GO:0051287	NAD binding	92	19	8	MF	0.000305864689881174	0.206521739130435	evm.TU.Chr1.728;evm.TU.Chr2.1699;evm.TU.Chr3.1925;evm.TU.Chr3.2672;evm.TU.Chr4.3050;evm.TU.Chr4.3529;evm.TU.Chr5.4353;evm.TU.Chr6.4565;evm.TU.Chr6.502;evm.TU.Chr6.6666;evm.TU.Chr6.6838;evm.TU.Chr6.7071;evm.TU.Chr7.140;evm.TU.Chr7.2627;evm.TU.Chr7.4011;evm.TU.Chr7.495;novel13167;novel5984;novel7728	0.00892405	0.00850360654839921
GO:0016627	oxidoreductase activity, acting on the CH-CH group of donors	178	30	15.47	MF	0.00033310929733628	0.168539325842697	evm.TU.Chr1.4328;evm.TU.Chr2.3257;evm.TU.Chr2.4042;evm.TU.Chr3.4593;evm.TU.Chr3.830;evm.TU.Chr4.2864;evm.TU.Chr5.2186;evm.TU.Chr5.4746;evm.TU.Chr5.4749;evm.TU.Chr5.4759;evm.TU.Chr5.5382;evm.TU.Chr5.5598;evm.TU.Chr5.5607;evm.TU.Chr5.5608;evm.TU.Chr5.5609;evm.TU.Chr5.5612;evm.TU.Chr5.5620;evm.TU.Chr5.845;evm.TU.Chr6.45;evm.TU.Chr6.52;evm.TU.Chr6.5746;evm.TU.Chr6.6673;evm.TU.Chr6.92;evm.TU.Chr6.955;…	0.00949553	0.00904815937713185
GO:0004420	hydroxymethylglutaryl-CoA reductase (NADPH) activity	17	7	1.48	MF	0.000329797774929803	0.411764705882353	evm.TU.Chr2.3125;evm.TU.Chr2.3134;evm.TU.Chr6.1146;novel12970;novel2602;novel2604;novel4631	0.00949553	0.00904815937713185
GO:0050660	flavin adenine dinucleotide binding	180	30	15.64	MF	0.00040500101115037	0.166666666666667	evm.TU.Chr1.3930;evm.TU.Chr1.3933;evm.TU.Chr2.268;evm.TU.Chr2.3396;evm.TU.Chr2.3399;evm.TU.Chr2.4040;evm.TU.Chr2.5854;evm.TU.Chr2.5862;evm.TU.Chr2.615;evm.TU.Chr3.1732;evm.TU.Chr3.3358;evm.TU.Chr3.474;evm.TU.Chr4.2864;evm.TU.Chr5.493;evm.TU.Chr5.5598;evm.TU.Chr5.5607;evm.TU.Chr5.5608;evm.TU.Chr5.5609;evm.TU.Chr5.5612;evm.TU.Chr5.5616;evm.TU.Chr5.5620;evm.TU.Chr6.2221;evm.TU.Chr6.539;evm.TU.Chr6.8…	0.0114137	0.0108759242826864
GO:0102241	soyasaponin III rhamnosyltransferase activity	13	6	1.13	MF	0.000429274417821648	0.461538461538462	evm.TU.Chr3.3026;evm.TU.Chr3.3100;evm.TU.Chr3.3103;evm.TU.Chr3.3105;evm.TU.Chr7.4840;novel5020	0.0119618	0.0113982385335257
GO:0071949	FAD binding	73	16	6.34	MF	0.000444412862516956	0.219178082191781	evm.TU.Chr2.3396;evm.TU.Chr2.3399;evm.TU.Chr2.615;evm.TU.Chr3.3358;evm.TU.Chr3.474;evm.TU.Chr4.2864;evm.TU.Chr5.5598;evm.TU.Chr5.5607;evm.TU.Chr5.5608;evm.TU.Chr5.5609;evm.TU.Chr5.5612;evm.TU.Chr5.5616;evm.TU.Chr5.5620;evm.TU.Chr6.860;evm.TU.Chr7.2290;novel6422	0.012246	0.011669086273106
GO:0016298	lipase activity	174	29	15.12	MF	0.00050104008827647	0.166666666666667	evm.TU.Chr2.476;evm.TU.Chr2.491;evm.TU.Chr2.6026;evm.TU.Chr2.843;evm.TU.Chr3.4110;evm.TU.Chr4.2983;evm.TU.Chr5.4338;evm.TU.Chr5.4339;evm.TU.Chr5.4505;evm.TU.Chr5.6010;evm.TU.Chr5.6011;evm.TU.Chr5.6015;evm.TU.Chr5.6194;evm.TU.Chr6.1320;evm.TU.Chr6.1949;evm.TU.Chr6.2615;evm.TU.Chr6.3520;evm.TU.Chr6.3949;evm.TU.Chr6.4030;evm.TU.Chr6.4374;evm.TU.Chr6.4375;evm.TU.Chr6.5620;evm.TU.Chr7.1051;evm.TU.Chr7…	0.0136547	0.0130113938482438
GO:0008081	phosphoric diester hydrolase activity	134	24	11.65	MF	0.0005135207616244	0.17910447761194	evm.TU.Chr1.1433;evm.TU.Chr2.6026;evm.TU.Chr2.6179;evm.TU.Chr3.1161;evm.TU.Chr3.1176;evm.TU.Chr3.4110;evm.TU.Chr4.150;evm.TU.Chr4.164;evm.TU.Chr4.170;evm.TU.Chr4.171;evm.TU.Chr5.3105;evm.TU.Chr5.3110;evm.TU.Chr5.3117;evm.TU.Chr5.3126;evm.TU.Chr5.6023;evm.TU.Chr6.3949;evm.TU.Chr6.7016;evm.TU.Chr7.1051;evm.TU.Chr7.1905;evm.TU.Chr7.1906;evm.TU.Chr7.742;novel14660;novel2119;novel2839	0.0138427	0.0131905504559128
GO:0016702	oxidoreductase activity, acting on single donors with incorporation of molecular oxygen, incorporation of two atoms of oxygen	67	15	5.82	MF	0.000522286290710175	0.223880597014925	evm.TU.Chr2.2812;evm.TU.Chr3.76;evm.TU.Chr3.77;evm.TU.Chr3.81;evm.TU.Chr3.85;evm.TU.Chr4.620;evm.TU.Chr4.622;evm.TU.Chr5.4560;evm.TU.Chr5.4851;evm.TU.Chr5.5835;evm.TU.Chr6.4094;evm.TU.Chr6.4713;evm.TU.Chr6.5166;evm.TU.Chr7.618;novel3814	0.0139276	0.013271451303275
GO:0004712	protein serine/threonine/tyrosine kinase activity	378	52	32.85	MF	0.000646581863321784	0.137566137566138	evm.TU.Chr1.1178;evm.TU.Chr1.231;evm.TU.Chr1.709;evm.TU.Chr2.1187;evm.TU.Chr2.1294;evm.TU.Chr2.1337;evm.TU.Chr2.389;evm.TU.Chr2.391;evm.TU.Chr3.2779;evm.TU.Chr3.417;evm.TU.Chr3.466;evm.TU.Chr3.944;evm.TU.Chr3.946;evm.TU.Chr4.1117;evm.TU.Chr5.1604;evm.TU.Chr5.1763;evm.TU.Chr5.1978;evm.TU.Chr5.3118;evm.TU.Chr5.361;evm.TU.Chr5.4077;evm.TU.Chr5.4098;evm.TU.Chr5.4108;evm.TU.Chr5.4112;evm.TU.Chr5.4113;…	0.0170588	0.0162550535627929
GO:0004674	protein serine/threonine kinase activity	1034	120	89.86	MF	0.000656743468660259	0.11605415860735	evm.TU.Chr1.1178;evm.TU.Chr1.2010;evm.TU.Chr1.2040;evm.TU.Chr1.231;evm.TU.Chr1.4361;evm.TU.Chr1.709;evm.TU.Chr2.1133;evm.TU.Chr2.1187;evm.TU.Chr2.1246;evm.TU.Chr2.1294;evm.TU.Chr2.1337;evm.TU.Chr2.162;evm.TU.Chr2.3062;evm.TU.Chr2.389;evm.TU.Chr2.391;evm.TU.Chr2.3912;evm.TU.Chr2.4903;evm.TU.Chr2.601;evm.TU.Chr3.1083;evm.TU.Chr3.2082;evm.TU.Chr3.2164;evm.TU.Chr3.2165;evm.TU.Chr3.2166;evm.TU.Chr3.27…	0.0171445	0.0163367211871721
GO:0008171	O-methyltransferase activity	56	13	4.87	MF	0.000840017348351443	0.232142857142857	evm.TU.Chr1.137;evm.TU.Chr1.2234;evm.TU.Chr2.1516;evm.TU.Chr2.5273;evm.TU.Chr2.5347;evm.TU.Chr5.2585;evm.TU.Chr6.1668;evm.TU.Chr6.764;evm.TU.Chr6.765;evm.TU.Chr6.767;evm.TU.Chr7.2793;evm.TU.Chr7.875;evm.TU.Chr7.958	0.0217004	0.0206780586299231
GO:0030247	polysaccharide binding	147	25	12.78	MF	0.000875008467557844	0.170068027210884	evm.TU.Chr2.3912;evm.TU.Chr2.4636;evm.TU.Chr2.4662;evm.TU.Chr4.150;evm.TU.Chr4.164;evm.TU.Chr4.170;evm.TU.Chr4.171;evm.TU.Chr4.1764;evm.TU.Chr5.1604;evm.TU.Chr5.1978;evm.TU.Chr5.3105;evm.TU.Chr5.3110;evm.TU.Chr5.3117;evm.TU.Chr5.3126;evm.TU.Chr5.5498;evm.TU.Chr5.5639;evm.TU.Chr6.5060;evm.TU.Chr6.5061;evm.TU.Chr6.5063;evm.TU.Chr6.5192;evm.TU.Chr6.5241;evm.TU.Chr6.5256;evm.TU.Chr6.5259;evm.TU.Chr6.…	0.0223714	0.0213173522481537
GO:0097367	carbohydrate derivative binding	4381	434	380.75	MF	0.00109711162250222	0.0990641406071673	evm.TU.Chr1.1055;evm.TU.Chr1.1178;evm.TU.Chr1.1380;evm.TU.Chr1.1844;evm.TU.Chr1.201;evm.TU.Chr1.2040;evm.TU.Chr1.2163;evm.TU.Chr1.2246;evm.TU.Chr1.231;evm.TU.Chr1.2353;evm.TU.Chr1.2359;evm.TU.Chr1.2399;evm.TU.Chr1.2417;evm.TU.Chr1.2609;evm.TU.Chr1.2823;evm.TU.Chr1.2851;evm.TU.Chr1.2895;evm.TU.Chr1.3018;evm.TU.Chr1.3403;evm.TU.Chr1.3645;evm.TU.Chr1.366;evm.TU.Chr1.3668;evm.TU.Chr1.4223;evm.TU.Chr1…	0.0277636	0.026455591756364
GO:0016863	intramolecular oxidoreductase activity, transposing C=C bonds	11	5	0.96	MF	0.00145828938347101	0.454545454545455	evm.TU.Chr2.2057;evm.TU.Chr2.3503;evm.TU.Chr3.3803;evm.TU.Chr3.3806;evm.TU.Chr6.502	0.0365309	0.0348097784783882
GO:0008017	microtubule binding	136	23	11.82	MF	0.00148717543560886	0.169117647058824	evm.TU.Chr1.2435;evm.TU.Chr1.2823;evm.TU.Chr1.3148;evm.TU.Chr1.366;evm.TU.Chr2.1488;evm.TU.Chr2.403;evm.TU.Chr2.4444;evm.TU.Chr3.1080;evm.TU.Chr3.3499;evm.TU.Chr3.5058;evm.TU.Chr4.396;evm.TU.Chr4.773;evm.TU.Chr5.4923;evm.TU.Chr6.1410;evm.TU.Chr6.2007;evm.TU.Chr6.2284;evm.TU.Chr6.2797;evm.TU.Chr6.4165;evm.TU.Chr6.543;evm.TU.Chr7.1725;evm.TU.Chr7.377;evm.TU.Chr7.4808;novel1714	0.036882	0.0351443037151779
GO:0019203	carbohydrate phosphatase activity	33	9	2.87	MF	0.00156635345673012	0.272727272727273	evm.TU.Chr2.4096;evm.TU.Chr2.547;evm.TU.Chr3.2036;evm.TU.Chr3.4434;evm.TU.Chr7.1176;evm.TU.Chr7.1386;evm.TU.Chr7.2489;evm.TU.Chr7.5413;novel12506	0.038461	0.0366489162101003
GO:0016641	oxidoreductase activity, acting on the CH-NH2 group of donors, oxygen as acceptor	16	6	1.39	MF	0.00159434708078623	0.375	evm.TU.Chr1.1962;evm.TU.Chr1.1967;evm.TU.Chr1.3345;evm.TU.Chr7.1273;evm.TU.Chr7.2035;evm.TU.Chr7.5095	0.0386769	0.0368546498551903
GO:0004097	catechol oxidase activity	7	4	0.61	MF	0.00160633741128302	0.571428571428571	evm.TU.Chr5.6426;evm.TU.Chr5.6428;evm.TU.Chr5.6431;evm.TU.Chr5.6432	0.0386769	0.0368546498551903
GO:0016628	oxidoreductase activity, acting on the CH-CH group of donors, NAD or NADP as acceptor	90	17	7.82	MF	0.00176156750507207	0.188888888888889	evm.TU.Chr1.4328;evm.TU.Chr2.3257;evm.TU.Chr2.4042;evm.TU.Chr3.4593;evm.TU.Chr3.830;evm.TU.Chr5.2186;evm.TU.Chr5.5382;evm.TU.Chr6.45;evm.TU.Chr6.52;evm.TU.Chr6.5746;evm.TU.Chr6.6673;evm.TU.Chr6.92;evm.TU.Chr6.955;evm.TU.Chr7.103;evm.TU.Chr7.1497;evm.TU.Chr7.4427;novel13528	0.0420066	0.0400275207377207
GO:0032553	ribonucleotide binding	4347	428	377.79	MF	0.00188277653987204	0.0984587071543593	evm.TU.Chr1.1055;evm.TU.Chr1.1178;evm.TU.Chr1.1380;evm.TU.Chr1.1844;evm.TU.Chr1.201;evm.TU.Chr1.2040;evm.TU.Chr1.2163;evm.TU.Chr1.2246;evm.TU.Chr1.231;evm.TU.Chr1.2353;evm.TU.Chr1.2359;evm.TU.Chr1.2399;evm.TU.Chr1.2417;evm.TU.Chr1.2823;evm.TU.Chr1.2851;evm.TU.Chr1.2895;evm.TU.Chr1.3018;evm.TU.Chr1.3403;evm.TU.Chr1.3645;evm.TU.Chr1.366;evm.TU.Chr1.3668;evm.TU.Chr1.4223;evm.TU.Chr1.4308;evm.TU.Chr1…	0.0444694	0.0423742689926087
GO:0003774	cytoskeletal motor activity	91	17	7.91	MF	0.00199419306854549	0.186813186813187	evm.TU.Chr1.2823;evm.TU.Chr1.366;evm.TU.Chr2.2288;evm.TU.Chr2.403;evm.TU.Chr2.4444;evm.TU.Chr3.3499;evm.TU.Chr4.396;evm.TU.Chr4.773;evm.TU.Chr5.4923;evm.TU.Chr6.1410;evm.TU.Chr6.2007;evm.TU.Chr6.2284;evm.TU.Chr6.4165;evm.TU.Chr6.543;evm.TU.Chr7.1725;evm.TU.Chr7.4808;novel1714	0.0466566	0.0444584254109694

## Sheet: Supplementary Table 5
Supplementary Table 5. GO enrichment analysis of DEGs in the ZL0 vs ZL12 comparison
GO ID	Term	Annotated	Significant	Expected	category	P value	rich	SigGenes	Padj	qvalue
GO:0042221	response to chemical	752	165	89.13	BP	5.71790314245914e-16	0.219414893617021	evm.TU.Chr1.1401;evm.TU.Chr1.1410;evm.TU.Chr1.1411;evm.TU.Chr1.1416;evm.TU.Chr1.2004;evm.TU.Chr1.221;evm.TU.Chr1.2520;evm.TU.Chr1.2523;evm.TU.Chr1.2542;evm.TU.Chr1.2546;evm.TU.Chr1.2549;evm.TU.Chr1.2550;evm.TU.Chr1.2551;evm.TU.Chr1.2555;evm.TU.Chr1.2558;evm.TU.Chr1.2559;evm.TU.Chr1.2572;evm.TU.Chr1.2573;evm.TU.Chr1.2670;evm.TU.Chr1.2671;evm.TU.Chr1.2951;evm.TU.Chr1.3114;evm.TU.Chr1.3201;evm.TU.Ch…	1.98468e-12	1.8808891915984e-12
GO:0071495	cellular response to endogenous stimulus	339	92	40.18	BP	6.22618198361146e-15	0.271386430678466	evm.TU.Chr1.1401;evm.TU.Chr1.1410;evm.TU.Chr1.1411;evm.TU.Chr1.1416;evm.TU.Chr1.221;evm.TU.Chr1.2520;evm.TU.Chr1.2523;evm.TU.Chr1.2542;evm.TU.Chr1.2546;evm.TU.Chr1.2549;evm.TU.Chr1.2550;evm.TU.Chr1.2551;evm.TU.Chr1.2555;evm.TU.Chr1.2558;evm.TU.Chr1.2559;evm.TU.Chr1.2572;evm.TU.Chr1.2573;evm.TU.Chr1.2670;evm.TU.Chr1.2671;evm.TU.Chr1.3114;evm.TU.Chr1.3706;evm.TU.Chr1.3941;evm.TU.Chr1.4080;evm.TU.Ch…	9.80113e-12	9.2885518367828e-12
GO:1901700	response to oxygen-containing compound	287	82	34.01	BP	8.47115927514592e-15	0.285714285714286	evm.TU.Chr1.1401;evm.TU.Chr1.1410;evm.TU.Chr1.1411;evm.TU.Chr1.1416;evm.TU.Chr1.2004;evm.TU.Chr1.2520;evm.TU.Chr1.2523;evm.TU.Chr1.2542;evm.TU.Chr1.2546;evm.TU.Chr1.2549;evm.TU.Chr1.2550;evm.TU.Chr1.2551;evm.TU.Chr1.2555;evm.TU.Chr1.2558;evm.TU.Chr1.2559;evm.TU.Chr1.2572;evm.TU.Chr1.2573;evm.TU.Chr1.2670;evm.TU.Chr1.2671;evm.TU.Chr1.3201;evm.TU.Chr1.3450;evm.TU.Chr2.1100;evm.TU.Chr2.155;evm.TU.Ch…	9.80113e-12	9.2885518367828e-12
GO:0032870	cellular response to hormone stimulus	338	91	40.06	BP	1.48097901414505e-14	0.269230769230769	evm.TU.Chr1.1401;evm.TU.Chr1.1410;evm.TU.Chr1.1411;evm.TU.Chr1.1416;evm.TU.Chr1.221;evm.TU.Chr1.2520;evm.TU.Chr1.2523;evm.TU.Chr1.2542;evm.TU.Chr1.2546;evm.TU.Chr1.2549;evm.TU.Chr1.2550;evm.TU.Chr1.2551;evm.TU.Chr1.2555;evm.TU.Chr1.2558;evm.TU.Chr1.2559;evm.TU.Chr1.2572;evm.TU.Chr1.2573;evm.TU.Chr1.2670;evm.TU.Chr1.2671;evm.TU.Chr1.3114;evm.TU.Chr1.3706;evm.TU.Chr1.3941;evm.TU.Chr1.4080;evm.TU.Ch…	1.28512e-11	1.21791037347455e-11
GO:0009755	hormone-mediated signaling pathway	337	90	39.94	BP	3.49330182605985e-14	0.267062314540059	evm.TU.Chr1.1401;evm.TU.Chr1.1410;evm.TU.Chr1.1411;evm.TU.Chr1.1416;evm.TU.Chr1.221;evm.TU.Chr1.2520;evm.TU.Chr1.2523;evm.TU.Chr1.2542;evm.TU.Chr1.2546;evm.TU.Chr1.2549;evm.TU.Chr1.2550;evm.TU.Chr1.2551;evm.TU.Chr1.2555;evm.TU.Chr1.2558;evm.TU.Chr1.2559;evm.TU.Chr1.2572;evm.TU.Chr1.2573;evm.TU.Chr1.2670;evm.TU.Chr1.2671;evm.TU.Chr1.3114;evm.TU.Chr1.3706;evm.TU.Chr1.3941;evm.TU.Chr1.4080;evm.TU.Ch…	2.42505e-11	2.29822488556569e-11
GO:0009719	response to endogenous stimulus	492	117	58.31	BP	4.19664058149223e-14	0.23780487804878	evm.TU.Chr1.1401;evm.TU.Chr1.1410;evm.TU.Chr1.1411;evm.TU.Chr1.1416;evm.TU.Chr1.221;evm.TU.Chr1.2520;evm.TU.Chr1.2523;evm.TU.Chr1.2542;evm.TU.Chr1.2546;evm.TU.Chr1.2549;evm.TU.Chr1.2550;evm.TU.Chr1.2551;evm.TU.Chr1.2555;evm.TU.Chr1.2558;evm.TU.Chr1.2559;evm.TU.Chr1.2572;evm.TU.Chr1.2573;evm.TU.Chr1.2670;evm.TU.Chr1.2671;evm.TU.Chr1.3114;evm.TU.Chr1.3706;evm.TU.Chr1.3941;evm.TU.Chr1.4080;evm.TU.Ch…	2.42776e-11	2.30078979248478e-11
GO:0050896	response to stimulus	2921	465	346.19	BP	7.46238892196892e-14	0.15919205751455	evm.TU.Chr1.1149;evm.TU.Chr1.1401;evm.TU.Chr1.1410;evm.TU.Chr1.1411;evm.TU.Chr1.1416;evm.TU.Chr1.1498;evm.TU.Chr1.1579;evm.TU.Chr1.1589;evm.TU.Chr1.1762;evm.TU.Chr1.1769;evm.TU.Chr1.2004;evm.TU.Chr1.201;evm.TU.Chr1.221;evm.TU.Chr1.2491;evm.TU.Chr1.2520;evm.TU.Chr1.2523;evm.TU.Chr1.2542;evm.TU.Chr1.2546;evm.TU.Chr1.2549;evm.TU.Chr1.2550;evm.TU.Chr1.2551;evm.TU.Chr1.2555;evm.TU.Chr1.2558;evm.TU.Chr…	3.70028e-11	3.50676171145156e-11
GO:0009725	response to hormone	491	116	58.19	BP	8.79224073501299e-14	0.236252545824847	evm.TU.Chr1.1401;evm.TU.Chr1.1410;evm.TU.Chr1.1411;evm.TU.Chr1.1416;evm.TU.Chr1.221;evm.TU.Chr1.2520;evm.TU.Chr1.2523;evm.TU.Chr1.2542;evm.TU.Chr1.2546;evm.TU.Chr1.2549;evm.TU.Chr1.2550;evm.TU.Chr1.2551;evm.TU.Chr1.2555;evm.TU.Chr1.2558;evm.TU.Chr1.2559;evm.TU.Chr1.2572;evm.TU.Chr1.2573;evm.TU.Chr1.2670;evm.TU.Chr1.2671;evm.TU.Chr1.3114;evm.TU.Chr1.3706;evm.TU.Chr1.3941;evm.TU.Chr1.4080;evm.TU.Ch…	3.81473e-11	3.61523056538363e-11
GO:0071310	cellular response to organic substance	370	94	43.85	BP	2.44075297553881e-13	0.254054054054054	evm.TU.Chr1.1401;evm.TU.Chr1.1410;evm.TU.Chr1.1411;evm.TU.Chr1.1416;evm.TU.Chr1.221;evm.TU.Chr1.2520;evm.TU.Chr1.2523;evm.TU.Chr1.2542;evm.TU.Chr1.2546;evm.TU.Chr1.2549;evm.TU.Chr1.2550;evm.TU.Chr1.2551;evm.TU.Chr1.2555;evm.TU.Chr1.2558;evm.TU.Chr1.2559;evm.TU.Chr1.2572;evm.TU.Chr1.2573;evm.TU.Chr1.2670;evm.TU.Chr1.2671;evm.TU.Chr1.3114;evm.TU.Chr1.3706;evm.TU.Chr1.3941;evm.TU.Chr1.4080;evm.TU.Ch…	9.41317e-11	8.92088075854828e-11
GO:0010033	response to organic substance	574	127	68.03	BP	8.99679688108328e-13	0.221254355400697	evm.TU.Chr1.1401;evm.TU.Chr1.1410;evm.TU.Chr1.1411;evm.TU.Chr1.1416;evm.TU.Chr1.221;evm.TU.Chr1.2520;evm.TU.Chr1.2523;evm.TU.Chr1.2542;evm.TU.Chr1.2546;evm.TU.Chr1.2549;evm.TU.Chr1.2550;evm.TU.Chr1.2551;evm.TU.Chr1.2555;evm.TU.Chr1.2558;evm.TU.Chr1.2559;evm.TU.Chr1.2572;evm.TU.Chr1.2573;evm.TU.Chr1.2670;evm.TU.Chr1.2671;evm.TU.Chr1.3114;evm.TU.Chr1.3450;evm.TU.Chr1.3706;evm.TU.Chr1.3941;evm.TU.Ch…	3.12279e-10	2.95947265825108e-10
GO:0070887	cellular response to chemical stimulus	413	100	48.95	BP	1.00272926755463e-12	0.242130750605327	evm.TU.Chr1.1401;evm.TU.Chr1.1410;evm.TU.Chr1.1411;evm.TU.Chr1.1416;evm.TU.Chr1.221;evm.TU.Chr1.2520;evm.TU.Chr1.2523;evm.TU.Chr1.2542;evm.TU.Chr1.2546;evm.TU.Chr1.2549;evm.TU.Chr1.2550;evm.TU.Chr1.2551;evm.TU.Chr1.2555;evm.TU.Chr1.2558;evm.TU.Chr1.2559;evm.TU.Chr1.2572;evm.TU.Chr1.2573;evm.TU.Chr1.2670;evm.TU.Chr1.2671;evm.TU.Chr1.2951;evm.TU.Chr1.3114;evm.TU.Chr1.3201;evm.TU.Chr1.3706;evm.TU.Ch…	3.16407e-10	2.9985923072806e-10
GO:0033993	response to lipid	168	54	19.91	BP	2.18047799433419e-12	0.321428571428571	evm.TU.Chr1.1401;evm.TU.Chr1.1410;evm.TU.Chr1.1411;evm.TU.Chr1.1416;evm.TU.Chr1.2520;evm.TU.Chr1.2523;evm.TU.Chr1.2542;evm.TU.Chr1.2546;evm.TU.Chr1.2549;evm.TU.Chr1.2550;evm.TU.Chr1.2551;evm.TU.Chr1.2555;evm.TU.Chr1.2558;evm.TU.Chr1.2559;evm.TU.Chr1.2572;evm.TU.Chr1.2573;evm.TU.Chr1.2670;evm.TU.Chr1.2671;evm.TU.Chr2.1100;evm.TU.Chr2.155;evm.TU.Chr2.1641;evm.TU.Chr2.1738;evm.TU.Chr2.1847;evm.TU.Ch…	6.30703e-10	5.97718748446873e-10
GO:0005975	carbohydrate metabolic process	935	180	110.81	BP	8.31887176645969e-12	0.192513368983957	evm.TU.Chr1.151;evm.TU.Chr1.1733;evm.TU.Chr1.1753;evm.TU.Chr1.2535;evm.TU.Chr1.2604;evm.TU.Chr1.2609;evm.TU.Chr1.2747;evm.TU.Chr1.2811;evm.TU.Chr1.2949;evm.TU.Chr1.3382;evm.TU.Chr1.4363;evm.TU.Chr1.4520;evm.TU.Chr1.4623;evm.TU.Chr1.548;evm.TU.Chr1.552;evm.TU.Chr2.1015;evm.TU.Chr2.1488;evm.TU.Chr2.1699;evm.TU.Chr2.2601;evm.TU.Chr2.2658;evm.TU.Chr2.2686;evm.TU.Chr2.2760;evm.TU.Chr2.2903;evm.TU.Chr2…	2.22114e-09	2.10497767369931e-09
GO:0006260	DNA replication	141	47	16.71	BP	1.38557413084479e-11	0.333333333333333	evm.TU.Chr1.2100;evm.TU.Chr1.2958;evm.TU.Chr1.3209;evm.TU.Chr1.3450;evm.TU.Chr1.3956;evm.TU.Chr1.4528;evm.TU.Chr2.1156;evm.TU.Chr2.1473;evm.TU.Chr2.2240;evm.TU.Chr2.2387;evm.TU.Chr2.2879;evm.TU.Chr2.4205;evm.TU.Chr2.4456;evm.TU.Chr2.467;evm.TU.Chr2.5489;evm.TU.Chr2.5781;evm.TU.Chr2.718;evm.TU.Chr3.1997;evm.TU.Chr3.2965;evm.TU.Chr3.3012;evm.TU.Chr3.3881;evm.TU.Chr3.5150;evm.TU.Chr4.2813;evm.TU.Chr…	3.43523e-09	3.25557831495486e-09
GO:0009737	response to abscisic acid	119	42	14.1	BP	2.08828393402837e-11	0.352941176470588	evm.TU.Chr1.1401;evm.TU.Chr1.1410;evm.TU.Chr1.1411;evm.TU.Chr1.1416;evm.TU.Chr1.2520;evm.TU.Chr1.2523;evm.TU.Chr1.2542;evm.TU.Chr1.2546;evm.TU.Chr1.2549;evm.TU.Chr1.2550;evm.TU.Chr1.2551;evm.TU.Chr1.2555;evm.TU.Chr1.2558;evm.TU.Chr1.2559;evm.TU.Chr1.2572;evm.TU.Chr1.2573;evm.TU.Chr1.2670;evm.TU.Chr1.2671;evm.TU.Chr2.1641;evm.TU.Chr2.1738;evm.TU.Chr2.1847;evm.TU.Chr2.567;evm.TU.Chr3.3241;evm.TU.Ch…	4.53027e-09	4.29334690384122e-09
GO:0097305	response to alcohol	119	42	14.1	BP	2.08828393402837e-11	0.352941176470588	evm.TU.Chr1.1401;evm.TU.Chr1.1410;evm.TU.Chr1.1411;evm.TU.Chr1.1416;evm.TU.Chr1.2520;evm.TU.Chr1.2523;evm.TU.Chr1.2542;evm.TU.Chr1.2546;evm.TU.Chr1.2549;evm.TU.Chr1.2550;evm.TU.Chr1.2551;evm.TU.Chr1.2555;evm.TU.Chr1.2558;evm.TU.Chr1.2559;evm.TU.Chr1.2572;evm.TU.Chr1.2573;evm.TU.Chr1.2670;evm.TU.Chr1.2671;evm.TU.Chr2.1641;evm.TU.Chr2.1738;evm.TU.Chr2.1847;evm.TU.Chr2.567;evm.TU.Chr3.3241;evm.TU.Ch…	4.53027e-09	4.29334690384122e-09
GO:0007154	cell communication	1059	195	125.51	BP	6.33038396940263e-11	0.18413597733711	evm.TU.Chr1.1149;evm.TU.Chr1.1401;evm.TU.Chr1.1410;evm.TU.Chr1.1411;evm.TU.Chr1.1416;evm.TU.Chr1.1498;evm.TU.Chr1.1579;evm.TU.Chr1.221;evm.TU.Chr1.2520;evm.TU.Chr1.2523;evm.TU.Chr1.2542;evm.TU.Chr1.2546;evm.TU.Chr1.2549;evm.TU.Chr1.2550;evm.TU.Chr1.2551;evm.TU.Chr1.2555;evm.TU.Chr1.2558;evm.TU.Chr1.2559;evm.TU.Chr1.2572;evm.TU.Chr1.2573;evm.TU.Chr1.2670;evm.TU.Chr1.2671;evm.TU.Chr1.2951;evm.TU.Ch…	1.29252e-08	1.22491949872342e-08
GO:0007017	microtubule-based process	188	55	22.28	BP	8.51374421358739e-11	0.292553191489362	evm.TU.Chr1.1548;evm.TU.Chr1.2823;evm.TU.Chr1.3148;evm.TU.Chr1.366;evm.TU.Chr1.595;evm.TU.Chr2.285;evm.TU.Chr2.4444;evm.TU.Chr2.4970;evm.TU.Chr2.864;evm.TU.Chr2.881;evm.TU.Chr3.1080;evm.TU.Chr3.3085;evm.TU.Chr3.3162;evm.TU.Chr3.3499;evm.TU.Chr3.4482;evm.TU.Chr3.4654;evm.TU.Chr3.4674;evm.TU.Chr3.5058;evm.TU.Chr4.1374;evm.TU.Chr4.1552;evm.TU.Chr4.2262;evm.TU.Chr4.3005;evm.TU.Chr4.396;evm.TU.Chr4.60…	1.64173e-08	1.55587430803863e-08
GO:0007018	microtubule-based movement	76	31	9.01	BP	1.32931367098177e-10	0.407894736842105	evm.TU.Chr1.1548;evm.TU.Chr1.2823;evm.TU.Chr1.366;evm.TU.Chr2.285;evm.TU.Chr2.4444;evm.TU.Chr2.4970;evm.TU.Chr2.864;evm.TU.Chr3.3499;evm.TU.Chr3.4674;evm.TU.Chr4.1552;evm.TU.Chr4.2262;evm.TU.Chr4.3005;evm.TU.Chr4.396;evm.TU.Chr4.601;evm.TU.Chr4.773;evm.TU.Chr5.3545;evm.TU.Chr5.4189;evm.TU.Chr5.4923;evm.TU.Chr5.604;evm.TU.Chr5.7029;evm.TU.Chr6.1410;evm.TU.Chr6.2007;evm.TU.Chr6.2373;evm.TU.Chr6.416…	2.42845e-08	2.30144333618727e-08
GO:0071396	cellular response to lipid	126	41	14.93	BP	6.37325840791554e-10	0.325396825396825	evm.TU.Chr1.1401;evm.TU.Chr1.1410;evm.TU.Chr1.1411;evm.TU.Chr1.1416;evm.TU.Chr1.2520;evm.TU.Chr1.2523;evm.TU.Chr1.2542;evm.TU.Chr1.2546;evm.TU.Chr1.2549;evm.TU.Chr1.2550;evm.TU.Chr1.2551;evm.TU.Chr1.2555;evm.TU.Chr1.2558;evm.TU.Chr1.2559;evm.TU.Chr1.2572;evm.TU.Chr1.2573;evm.TU.Chr1.2670;evm.TU.Chr1.2671;evm.TU.Chr2.1100;evm.TU.Chr2.155;evm.TU.Chr2.1641;evm.TU.Chr2.567;evm.TU.Chr3.3241;evm.TU.Chr…	1.10006e-07	1.04253146106981e-07
GO:0023052	signaling	1026	186	121.6	BP	6.9172419779541e-10	0.181286549707602	evm.TU.Chr1.1149;evm.TU.Chr1.1401;evm.TU.Chr1.1410;evm.TU.Chr1.1411;evm.TU.Chr1.1416;evm.TU.Chr1.1579;evm.TU.Chr1.221;evm.TU.Chr1.2520;evm.TU.Chr1.2523;evm.TU.Chr1.2542;evm.TU.Chr1.2546;evm.TU.Chr1.2549;evm.TU.Chr1.2550;evm.TU.Chr1.2551;evm.TU.Chr1.2555;evm.TU.Chr1.2558;evm.TU.Chr1.2559;evm.TU.Chr1.2572;evm.TU.Chr1.2573;evm.TU.Chr1.2670;evm.TU.Chr1.2671;evm.TU.Chr1.2951;evm.TU.Chr1.3114;evm.TU.Ch…	1.10006e-07	1.04253146106981e-07
GO:0007165	signal transduction	1020	185	120.89	BP	7.43582868239806e-10	0.181372549019608	evm.TU.Chr1.1149;evm.TU.Chr1.1401;evm.TU.Chr1.1410;evm.TU.Chr1.1411;evm.TU.Chr1.1416;evm.TU.Chr1.1579;evm.TU.Chr1.221;evm.TU.Chr1.2520;evm.TU.Chr1.2523;evm.TU.Chr1.2542;evm.TU.Chr1.2546;evm.TU.Chr1.2549;evm.TU.Chr1.2550;evm.TU.Chr1.2551;evm.TU.Chr1.2555;evm.TU.Chr1.2558;evm.TU.Chr1.2559;evm.TU.Chr1.2572;evm.TU.Chr1.2573;evm.TU.Chr1.2670;evm.TU.Chr1.2671;evm.TU.Chr1.2951;evm.TU.Chr1.3114;evm.TU.Ch…	1.10006e-07	1.04253146106981e-07
GO:0071215	cellular response to abscisic acid stimulus	85	32	10.07	BP	7.7589639749298e-10	0.376470588235294	evm.TU.Chr1.1401;evm.TU.Chr1.1410;evm.TU.Chr1.1411;evm.TU.Chr1.1416;evm.TU.Chr1.2520;evm.TU.Chr1.2523;evm.TU.Chr1.2542;evm.TU.Chr1.2546;evm.TU.Chr1.2549;evm.TU.Chr1.2550;evm.TU.Chr1.2551;evm.TU.Chr1.2555;evm.TU.Chr1.2558;evm.TU.Chr1.2559;evm.TU.Chr1.2572;evm.TU.Chr1.2573;evm.TU.Chr1.2670;evm.TU.Chr1.2671;evm.TU.Chr2.1641;evm.TU.Chr2.567;evm.TU.Chr3.3241;evm.TU.Chr4.1188;evm.TU.Chr4.1290;evm.TU.Ch…	1.10006e-07	1.04253146106981e-07
GO:0097306	cellular response to alcohol	85	32	10.07	BP	7.7589639749298e-10	0.376470588235294	evm.TU.Chr1.1401;evm.TU.Chr1.1410;evm.TU.Chr1.1411;evm.TU.Chr1.1416;evm.TU.Chr1.2520;evm.TU.Chr1.2523;evm.TU.Chr1.2542;evm.TU.Chr1.2546;evm.TU.Chr1.2549;evm.TU.Chr1.2550;evm.TU.Chr1.2551;evm.TU.Chr1.2555;evm.TU.Chr1.2558;evm.TU.Chr1.2559;evm.TU.Chr1.2572;evm.TU.Chr1.2573;evm.TU.Chr1.2670;evm.TU.Chr1.2671;evm.TU.Chr2.1641;evm.TU.Chr2.567;evm.TU.Chr3.3241;evm.TU.Chr4.1188;evm.TU.Chr4.1290;evm.TU.Ch…	1.10006e-07	1.04253146106981e-07
GO:0006629	lipid metabolic process	750	145	88.89	BP	7.92323910413058e-10	0.193333333333333	evm.TU.Chr1.3193;evm.TU.Chr1.3474;evm.TU.Chr1.3955;evm.TU.Chr2.1048;evm.TU.Chr2.1119;evm.TU.Chr2.1145;evm.TU.Chr2.1263;evm.TU.Chr2.1633;evm.TU.Chr2.2583;evm.TU.Chr2.268;evm.TU.Chr2.2793;evm.TU.Chr2.2812;evm.TU.Chr2.2904;evm.TU.Chr2.2906;evm.TU.Chr2.3125;evm.TU.Chr2.3129;evm.TU.Chr2.3134;evm.TU.Chr2.3139;evm.TU.Chr2.3809;evm.TU.Chr2.4411;evm.TU.Chr2.4481;evm.TU.Chr2.476;evm.TU.Chr2.4824;evm.TU.Chr…	1.10006e-07	1.04253146106981e-07
GO:0006749	glutathione metabolic process	115	38	13.63	BP	1.64087687598132e-09	0.330434782608696	evm.TU.Chr1.124;evm.TU.Chr1.127;evm.TU.Chr2.1755;evm.TU.Chr2.1876;evm.TU.Chr2.2692;evm.TU.Chr2.2693;evm.TU.Chr2.2696;evm.TU.Chr2.2697;evm.TU.Chr2.2699;evm.TU.Chr3.138;evm.TU.Chr3.2591;evm.TU.Chr3.3676;evm.TU.Chr3.3677;evm.TU.Chr3.3740;evm.TU.Chr4.1419;evm.TU.Chr4.1588;evm.TU.Chr4.2197;evm.TU.Chr4.3476;evm.TU.Chr4.3754;evm.TU.Chr4.681;evm.TU.Chr5.4894;evm.TU.Chr5.4905;evm.TU.Chr5.4907;evm.TU.Chr5.…	2.10944e-07	1.9991190009519e-07
GO:0033692	cellular polysaccharide biosynthetic process	115	38	13.63	BP	1.64087687598132e-09	0.330434782608696	evm.TU.Chr1.548;evm.TU.Chr1.552;evm.TU.Chr2.1015;evm.TU.Chr2.1488;evm.TU.Chr2.2601;evm.TU.Chr2.2658;evm.TU.Chr2.2686;evm.TU.Chr2.2903;evm.TU.Chr2.3725;evm.TU.Chr2.4075;evm.TU.Chr2.455;evm.TU.Chr2.4580;evm.TU.Chr2.5321;evm.TU.Chr2.5361;evm.TU.Chr2.6133;evm.TU.Chr2.762;evm.TU.Chr3.209;evm.TU.Chr3.4496;evm.TU.Chr3.4852;evm.TU.Chr3.5121;evm.TU.Chr4.1734;evm.TU.Chr4.2081;evm.TU.Chr5.1758;evm.TU.Chr5.2…	2.10944e-07	1.9991190009519e-07
GO:0009738	abscisic acid-activated signaling pathway	83	31	9.84	BP	1.78961306432142e-09	0.373493975903614	evm.TU.Chr1.1401;evm.TU.Chr1.1410;evm.TU.Chr1.1411;evm.TU.Chr1.1416;evm.TU.Chr1.2520;evm.TU.Chr1.2523;evm.TU.Chr1.2542;evm.TU.Chr1.2546;evm.TU.Chr1.2549;evm.TU.Chr1.2550;evm.TU.Chr1.2551;evm.TU.Chr1.2555;evm.TU.Chr1.2558;evm.TU.Chr1.2559;evm.TU.Chr1.2572;evm.TU.Chr1.2573;evm.TU.Chr1.2670;evm.TU.Chr1.2671;evm.TU.Chr2.1641;evm.TU.Chr2.567;evm.TU.Chr3.3241;evm.TU.Chr4.1188;evm.TU.Chr4.1290;evm.TU.Ch…	2.21848e-07	2.10245895714453e-07
GO:0000271	polysaccharide biosynthetic process	129	40	15.29	BP	5.00779951715886e-09	0.310077519379845	evm.TU.Chr1.548;evm.TU.Chr1.552;evm.TU.Chr2.1015;evm.TU.Chr2.1488;evm.TU.Chr2.2601;evm.TU.Chr2.2658;evm.TU.Chr2.2686;evm.TU.Chr2.2903;evm.TU.Chr2.3725;evm.TU.Chr2.4075;evm.TU.Chr2.455;evm.TU.Chr2.4580;evm.TU.Chr2.5321;evm.TU.Chr2.5361;evm.TU.Chr2.6133;evm.TU.Chr2.762;evm.TU.Chr3.209;evm.TU.Chr3.4496;evm.TU.Chr3.4852;evm.TU.Chr3.5121;evm.TU.Chr4.1734;evm.TU.Chr4.2081;evm.TU.Chr5.1758;evm.TU.Chr5.2…	5.99382e-07	5.68035335430906e-07
GO:0006575	cellular modified amino acid metabolic process	140	42	16.59	BP	6.26904590977806e-09	0.3	evm.TU.Chr1.124;evm.TU.Chr1.127;evm.TU.Chr1.1689;evm.TU.Chr2.1755;evm.TU.Chr2.1876;evm.TU.Chr2.2692;evm.TU.Chr2.2693;evm.TU.Chr2.2696;evm.TU.Chr2.2697;evm.TU.Chr2.2699;evm.TU.Chr3.138;evm.TU.Chr3.2591;evm.TU.Chr3.3067;evm.TU.Chr3.3676;evm.TU.Chr3.3677;evm.TU.Chr3.3740;evm.TU.Chr4.1419;evm.TU.Chr4.1588;evm.TU.Chr4.2197;evm.TU.Chr4.3476;evm.TU.Chr4.3754;evm.TU.Chr4.681;evm.TU.Chr5.4894;evm.TU.Chr5.…	7.25329e-07	6.87395384844086e-07
GO:0051716	cellular response to stimulus	1499	247	177.66	BP	1.1559286098494e-08	0.164776517678452	evm.TU.Chr1.1149;evm.TU.Chr1.1401;evm.TU.Chr1.1410;evm.TU.Chr1.1411;evm.TU.Chr1.1416;evm.TU.Chr1.1498;evm.TU.Chr1.1579;evm.TU.Chr1.201;evm.TU.Chr1.221;evm.TU.Chr1.2491;evm.TU.Chr1.2520;evm.TU.Chr1.2523;evm.TU.Chr1.2542;evm.TU.Chr1.2546;evm.TU.Chr1.2549;evm.TU.Chr1.2550;evm.TU.Chr1.2551;evm.TU.Chr1.2555;evm.TU.Chr1.2558;evm.TU.Chr1.2559;evm.TU.Chr1.2572;evm.TU.Chr1.2573;evm.TU.Chr1.2670;evm.TU.Chr…	1.29427e-06	1.22657959449215e-06
GO:1901701	cellular response to oxygen-containing compound	158	44	18.73	BP	3.3184612409968e-08	0.278481012658228	evm.TU.Chr1.1401;evm.TU.Chr1.1410;evm.TU.Chr1.1411;evm.TU.Chr1.1416;evm.TU.Chr1.2520;evm.TU.Chr1.2523;evm.TU.Chr1.2542;evm.TU.Chr1.2546;evm.TU.Chr1.2549;evm.TU.Chr1.2550;evm.TU.Chr1.2551;evm.TU.Chr1.2555;evm.TU.Chr1.2558;evm.TU.Chr1.2559;evm.TU.Chr1.2572;evm.TU.Chr1.2573;evm.TU.Chr1.2670;evm.TU.Chr1.2671;evm.TU.Chr1.3201;evm.TU.Chr2.1100;evm.TU.Chr2.155;evm.TU.Chr2.1641;evm.TU.Chr2.2658;evm.TU.Ch…	3.59949e-06	3.41124716385362e-06
GO:0005976	polysaccharide metabolic process	299	68	35.44	BP	6.53267632598789e-08	0.22742474916388	evm.TU.Chr1.151;evm.TU.Chr1.2604;evm.TU.Chr1.2949;evm.TU.Chr1.3382;evm.TU.Chr1.4363;evm.TU.Chr1.548;evm.TU.Chr1.552;evm.TU.Chr2.1015;evm.TU.Chr2.1488;evm.TU.Chr2.2601;evm.TU.Chr2.2658;evm.TU.Chr2.2686;evm.TU.Chr2.2760;evm.TU.Chr2.2903;evm.TU.Chr2.3725;evm.TU.Chr2.4075;evm.TU.Chr2.455;evm.TU.Chr2.4580;evm.TU.Chr2.5321;evm.TU.Chr2.5361;evm.TU.Chr2.6133;evm.TU.Chr2.762;evm.TU.Chr2.915;evm.TU.Chr3.20…	6.87119e-06	6.51183844297039e-06
GO:0019748	secondary metabolic process	121	36	14.34	BP	9.44479409446738e-08	0.297520661157025	evm.TU.Chr2.1030;evm.TU.Chr2.1755;evm.TU.Chr2.1876;evm.TU.Chr2.3787;evm.TU.Chr2.3788;evm.TU.Chr2.3826;evm.TU.Chr2.3831;evm.TU.Chr2.3838;evm.TU.Chr2.3872;evm.TU.Chr2.3893;evm.TU.Chr2.3900;evm.TU.Chr3.1842;evm.TU.Chr3.1852;evm.TU.Chr3.3290;evm.TU.Chr3.4202;evm.TU.Chr3.5019;evm.TU.Chr3.5098;evm.TU.Chr4.1335;evm.TU.Chr4.1383;evm.TU.Chr4.1524;evm.TU.Chr4.2581;evm.TU.Chr4.3476;evm.TU.Chr4.762;evm.TU.Ch…	9.64202e-06	9.13776518427572e-06
GO:0034637	cellular carbohydrate biosynthetic process	144	40	17.07	BP	1.48840671567129e-07	0.277777777777778	evm.TU.Chr1.548;evm.TU.Chr1.552;evm.TU.Chr2.1015;evm.TU.Chr2.1488;evm.TU.Chr2.2601;evm.TU.Chr2.2658;evm.TU.Chr2.2686;evm.TU.Chr2.2903;evm.TU.Chr2.3725;evm.TU.Chr2.4075;evm.TU.Chr2.455;evm.TU.Chr2.4580;evm.TU.Chr2.5321;evm.TU.Chr2.5361;evm.TU.Chr2.6133;evm.TU.Chr2.762;evm.TU.Chr3.209;evm.TU.Chr3.4434;evm.TU.Chr3.4496;evm.TU.Chr3.4852;evm.TU.Chr3.5121;evm.TU.Chr4.1734;evm.TU.Chr4.2081;evm.TU.Chr4.2…	1.47607e-05	1.39887849217226e-05
GO:0007049	cell cycle	336	73	39.82	BP	1.53335241403947e-07	0.217261904761905	evm.TU.Chr1.2282;evm.TU.Chr1.2438;evm.TU.Chr1.2958;evm.TU.Chr1.307;evm.TU.Chr1.3241;evm.TU.Chr1.3574;evm.TU.Chr1.404;evm.TU.Chr1.4307;evm.TU.Chr1.4367;evm.TU.Chr1.4468;evm.TU.Chr1.4528;evm.TU.Chr2.1075;evm.TU.Chr2.1472;evm.TU.Chr2.15;evm.TU.Chr2.1609;evm.TU.Chr2.2083;evm.TU.Chr2.2482;evm.TU.Chr2.2879;evm.TU.Chr2.3058;evm.TU.Chr2.3206;evm.TU.Chr2.366;evm.TU.Chr2.367;evm.TU.Chr2.5447;evm.TU.Chr3.19…	1.47841e-05	1.40108955961209e-05
GO:0009808	lignin metabolic process	70	25	8.3	BP	1.82604991129502e-07	0.357142857142857	evm.TU.Chr2.3787;evm.TU.Chr2.3788;evm.TU.Chr2.3826;evm.TU.Chr2.3831;evm.TU.Chr2.3838;evm.TU.Chr2.3872;evm.TU.Chr2.3893;evm.TU.Chr2.3900;evm.TU.Chr3.1842;evm.TU.Chr3.1852;evm.TU.Chr3.3290;evm.TU.Chr3.4202;evm.TU.Chr3.5019;evm.TU.Chr3.5098;evm.TU.Chr4.1335;evm.TU.Chr4.1383;evm.TU.Chr4.1524;evm.TU.Chr5.1184;evm.TU.Chr6.2504;evm.TU.Chr6.3227;evm.TU.Chr6.3235;evm.TU.Chr6.5377;evm.TU.Chr6.5378;evm.TU.C…	1.71303e-05	1.62344408898917e-05
GO:0009607	response to biotic stimulus	401	83	47.53	BP	2.02446833598466e-07	0.206982543640898	evm.TU.Chr1.1401;evm.TU.Chr1.1410;evm.TU.Chr1.1411;evm.TU.Chr1.1416;evm.TU.Chr1.2520;evm.TU.Chr1.2523;evm.TU.Chr1.2542;evm.TU.Chr1.2546;evm.TU.Chr1.2549;evm.TU.Chr1.2550;evm.TU.Chr1.2551;evm.TU.Chr1.2555;evm.TU.Chr1.2558;evm.TU.Chr1.2559;evm.TU.Chr1.2572;evm.TU.Chr1.2573;evm.TU.Chr1.2670;evm.TU.Chr1.2951;evm.TU.Chr1.3125;evm.TU.Chr1.3382;evm.TU.Chr1.4116;evm.TU.Chr1.4501;evm.TU.Chr2.155;evm.TU.Ch…	1.84919e-05	1.75248297782606e-05
GO:0044264	cellular polysaccharide metabolic process	196	49	23.23	BP	2.29203741841743e-07	0.25	evm.TU.Chr1.2604;evm.TU.Chr1.2949;evm.TU.Chr1.3382;evm.TU.Chr1.4363;evm.TU.Chr1.548;evm.TU.Chr1.552;evm.TU.Chr2.1015;evm.TU.Chr2.1488;evm.TU.Chr2.2601;evm.TU.Chr2.2658;evm.TU.Chr2.2686;evm.TU.Chr2.2903;evm.TU.Chr2.3725;evm.TU.Chr2.4075;evm.TU.Chr2.455;evm.TU.Chr2.4580;evm.TU.Chr2.5321;evm.TU.Chr2.5361;evm.TU.Chr2.6133;evm.TU.Chr2.762;evm.TU.Chr2.915;evm.TU.Chr3.209;evm.TU.Chr3.4496;evm.TU.Chr3.48…	2.03991e-05	1.93322994131025e-05
GO:0009698	phenylpropanoid metabolic process	100	31	11.85	BP	2.63349593693132e-07	0.31	evm.TU.Chr2.1030;evm.TU.Chr2.3787;evm.TU.Chr2.3788;evm.TU.Chr2.3826;evm.TU.Chr2.3831;evm.TU.Chr2.3838;evm.TU.Chr2.3872;evm.TU.Chr2.3893;evm.TU.Chr2.3900;evm.TU.Chr3.1842;evm.TU.Chr3.1852;evm.TU.Chr3.3290;evm.TU.Chr3.4202;evm.TU.Chr3.5019;evm.TU.Chr3.5098;evm.TU.Chr4.1335;evm.TU.Chr4.1383;evm.TU.Chr4.1524;evm.TU.Chr4.2581;evm.TU.Chr4.762;evm.TU.Chr5.1184;evm.TU.Chr6.2504;evm.TU.Chr6.3227;evm.TU.Ch…	2.28522e-05	2.16570389550273e-05
GO:0016051	carbohydrate biosynthetic process	193	48	22.87	BP	3.58462687001635e-07	0.248704663212435	evm.TU.Chr1.4520;evm.TU.Chr1.548;evm.TU.Chr1.552;evm.TU.Chr2.1015;evm.TU.Chr2.1488;evm.TU.Chr2.2601;evm.TU.Chr2.2658;evm.TU.Chr2.2686;evm.TU.Chr2.2903;evm.TU.Chr2.3725;evm.TU.Chr2.4075;evm.TU.Chr2.455;evm.TU.Chr2.4580;evm.TU.Chr2.5321;evm.TU.Chr2.5361;evm.TU.Chr2.5900;evm.TU.Chr2.6133;evm.TU.Chr2.762;evm.TU.Chr3.209;evm.TU.Chr3.3358;evm.TU.Chr3.4434;evm.TU.Chr3.4496;evm.TU.Chr3.4852;evm.TU.Chr3.5…	3.03469e-05	2.87598433088604e-05
GO:0046271	phenylpropanoid catabolic process	68	24	8.06	BP	4.12540158852978e-07	0.352941176470588	evm.TU.Chr2.3787;evm.TU.Chr2.3788;evm.TU.Chr2.3826;evm.TU.Chr2.3831;evm.TU.Chr2.3838;evm.TU.Chr2.3872;evm.TU.Chr2.3893;evm.TU.Chr2.3900;evm.TU.Chr3.1842;evm.TU.Chr3.1852;evm.TU.Chr3.3290;evm.TU.Chr3.4202;evm.TU.Chr3.5098;evm.TU.Chr4.1335;evm.TU.Chr4.1383;evm.TU.Chr4.1524;evm.TU.Chr5.1184;evm.TU.Chr6.2504;evm.TU.Chr6.3227;evm.TU.Chr6.3235;evm.TU.Chr6.5377;evm.TU.Chr6.5378;evm.TU.Chr7.5057;novel103…	3.33006e-05	3.15590696796953e-05
GO:0046274	lignin catabolic process	68	24	8.06	BP	4.12540158852978e-07	0.352941176470588	evm.TU.Chr2.3787;evm.TU.Chr2.3788;evm.TU.Chr2.3826;evm.TU.Chr2.3831;evm.TU.Chr2.3838;evm.TU.Chr2.3872;evm.TU.Chr2.3893;evm.TU.Chr2.3900;evm.TU.Chr3.1842;evm.TU.Chr3.1852;evm.TU.Chr3.3290;evm.TU.Chr3.4202;evm.TU.Chr3.5098;evm.TU.Chr4.1335;evm.TU.Chr4.1383;evm.TU.Chr4.1524;evm.TU.Chr5.1184;evm.TU.Chr6.2504;evm.TU.Chr6.3227;evm.TU.Chr6.3235;evm.TU.Chr6.5377;evm.TU.Chr6.5378;evm.TU.Chr7.5057;novel103…	3.33006e-05	3.15590696796953e-05
GO:0044262	cellular carbohydrate metabolic process	279	62	33.07	BP	5.81421765062534e-07	0.222222222222222	evm.TU.Chr1.2604;evm.TU.Chr1.2949;evm.TU.Chr1.3382;evm.TU.Chr1.4363;evm.TU.Chr1.4520;evm.TU.Chr1.548;evm.TU.Chr1.552;evm.TU.Chr2.1015;evm.TU.Chr2.1488;evm.TU.Chr2.2601;evm.TU.Chr2.2658;evm.TU.Chr2.2686;evm.TU.Chr2.2903;evm.TU.Chr2.3725;evm.TU.Chr2.4075;evm.TU.Chr2.455;evm.TU.Chr2.4580;evm.TU.Chr2.5321;evm.TU.Chr2.5361;evm.TU.Chr2.6133;evm.TU.Chr2.6179;evm.TU.Chr2.762;evm.TU.Chr2.915;evm.TU.Chr3.2…	4.58662e-05	4.34675362636464e-05
GO:0016101	diterpenoid metabolic process	56	21	6.64	BP	6.82296778863551e-07	0.375	evm.TU.Chr2.1145;evm.TU.Chr3.1;evm.TU.Chr3.15;evm.TU.Chr3.935;evm.TU.Chr4.2276;evm.TU.Chr4.2282;evm.TU.Chr4.3130;evm.TU.Chr5.3891;evm.TU.Chr5.4152;evm.TU.Chr5.4788;evm.TU.Chr5.4790;evm.TU.Chr5.6608;evm.TU.Chr5.6622;evm.TU.Chr5.6626;evm.TU.Chr5.6637;evm.TU.Chr5.7037;evm.TU.Chr5.7042;evm.TU.Chr5.7047;evm.TU.Chr6.5842;novel2324;novel4942	5.14837e-05	4.87912456281143e-05
GO:0016102	diterpenoid biosynthetic process	56	21	6.64	BP	6.82296778863551e-07	0.375	evm.TU.Chr2.1145;evm.TU.Chr3.1;evm.TU.Chr3.15;evm.TU.Chr3.935;evm.TU.Chr4.2276;evm.TU.Chr4.2282;evm.TU.Chr4.3130;evm.TU.Chr5.3891;evm.TU.Chr5.4152;evm.TU.Chr5.4788;evm.TU.Chr5.4790;evm.TU.Chr5.6608;evm.TU.Chr5.6622;evm.TU.Chr5.6626;evm.TU.Chr5.6637;evm.TU.Chr5.7037;evm.TU.Chr5.7042;evm.TU.Chr5.7047;evm.TU.Chr6.5842;novel2324;novel4942	5.14837e-05	4.87912456281143e-05
GO:0009250	glucan biosynthetic process	95	29	11.26	BP	9.08543082679764e-07	0.305263157894737	evm.TU.Chr1.548;evm.TU.Chr1.552;evm.TU.Chr2.1015;evm.TU.Chr2.1488;evm.TU.Chr2.2601;evm.TU.Chr2.2658;evm.TU.Chr2.2686;evm.TU.Chr2.3725;evm.TU.Chr2.4580;evm.TU.Chr2.762;evm.TU.Chr3.209;evm.TU.Chr3.4496;evm.TU.Chr3.4852;evm.TU.Chr3.5121;evm.TU.Chr4.2081;evm.TU.Chr5.1758;evm.TU.Chr5.2157;evm.TU.Chr5.500;evm.TU.Chr5.507;evm.TU.Chr6.3125;evm.TU.Chr6.5420;evm.TU.Chr6.5714;evm.TU.Chr6.5715;evm.TU.Chr6.89…	6.70969e-05	6.35878417329062e-05
GO:0008610	lipid biosynthetic process	431	85	51.08	BP	1.22660375926157e-06	0.197215777262181	evm.TU.Chr1.3193;evm.TU.Chr1.3955;evm.TU.Chr2.1048;evm.TU.Chr2.1145;evm.TU.Chr2.1263;evm.TU.Chr2.1633;evm.TU.Chr2.268;evm.TU.Chr2.2793;evm.TU.Chr2.2812;evm.TU.Chr2.3125;evm.TU.Chr2.3129;evm.TU.Chr2.3134;evm.TU.Chr2.3139;evm.TU.Chr2.3809;evm.TU.Chr2.4411;evm.TU.Chr2.4824;evm.TU.Chr2.5854;evm.TU.Chr2.5861;evm.TU.Chr2.5862;evm.TU.Chr3.1;evm.TU.Chr3.15;evm.TU.Chr3.1999;evm.TU.Chr3.2034;evm.TU.Chr3.47…	8.86988e-05	8.40600163967632e-05
GO:0006790	sulfur compound metabolic process	249	54	29.51	BP	6.57906243181306e-06	0.216867469879518	evm.TU.Chr1.124;evm.TU.Chr1.127;evm.TU.Chr1.2845;evm.TU.Chr2.1755;evm.TU.Chr2.1876;evm.TU.Chr2.2639;evm.TU.Chr2.2692;evm.TU.Chr2.2693;evm.TU.Chr2.2696;evm.TU.Chr2.2697;evm.TU.Chr2.2699;evm.TU.Chr2.5430;evm.TU.Chr2.5434;evm.TU.Chr3.138;evm.TU.Chr3.2591;evm.TU.Chr3.3676;evm.TU.Chr3.3677;evm.TU.Chr3.3740;evm.TU.Chr4.1419;evm.TU.Chr4.1588;evm.TU.Chr4.2152;evm.TU.Chr4.2197;evm.TU.Chr4.3476;evm.TU.Chr4…	0.000466039	0.000441666382371983
GO:0006950	response to stress	1968	292	233.24	BP	9.65747920112407e-06	0.148373983739837	evm.TU.Chr1.1149;evm.TU.Chr1.1401;evm.TU.Chr1.1410;evm.TU.Chr1.1411;evm.TU.Chr1.1416;evm.TU.Chr1.1498;evm.TU.Chr1.1579;evm.TU.Chr1.1589;evm.TU.Chr1.1762;evm.TU.Chr1.1769;evm.TU.Chr1.2004;evm.TU.Chr1.201;evm.TU.Chr1.2491;evm.TU.Chr1.2520;evm.TU.Chr1.2523;evm.TU.Chr1.2542;evm.TU.Chr1.2546;evm.TU.Chr1.2549;evm.TU.Chr1.2550;evm.TU.Chr1.2551;evm.TU.Chr1.2555;evm.TU.Chr1.2558;evm.TU.Chr1.2559;evm.TU.Ch…	0.000647746	0.000613869923108584
GO:0006073	cellular glucan metabolic process	156	38	18.49	BP	9.7040557445005e-06	0.243589743589744	evm.TU.Chr1.2949;evm.TU.Chr1.3382;evm.TU.Chr1.4363;evm.TU.Chr1.548;evm.TU.Chr1.552;evm.TU.Chr2.1015;evm.TU.Chr2.1488;evm.TU.Chr2.2601;evm.TU.Chr2.2658;evm.TU.Chr2.2686;evm.TU.Chr2.3725;evm.TU.Chr2.4580;evm.TU.Chr2.762;evm.TU.Chr2.915;evm.TU.Chr3.209;evm.TU.Chr3.4496;evm.TU.Chr3.4852;evm.TU.Chr3.5121;evm.TU.Chr4.1887;evm.TU.Chr4.2081;evm.TU.Chr5.1758;evm.TU.Chr5.2157;evm.TU.Chr5.500;evm.TU.Chr5.50…	0.000647746	0.000613869923108584
GO:0044042	glucan metabolic process	156	38	18.49	BP	9.7040557445005e-06	0.243589743589744	evm.TU.Chr1.2949;evm.TU.Chr1.3382;evm.TU.Chr1.4363;evm.TU.Chr1.548;evm.TU.Chr1.552;evm.TU.Chr2.1015;evm.TU.Chr2.1488;evm.TU.Chr2.2601;evm.TU.Chr2.2658;evm.TU.Chr2.2686;evm.TU.Chr2.3725;evm.TU.Chr2.4580;evm.TU.Chr2.762;evm.TU.Chr2.915;evm.TU.Chr3.209;evm.TU.Chr3.4496;evm.TU.Chr3.4852;evm.TU.Chr3.5121;evm.TU.Chr4.1887;evm.TU.Chr4.2081;evm.TU.Chr5.1758;evm.TU.Chr5.2157;evm.TU.Chr5.500;evm.TU.Chr5.50…	0.000647746	0.000613869923108584
GO:0008299	isoprenoid biosynthetic process	145	36	17.19	BP	1.0481995575893e-05	0.248275862068966	evm.TU.Chr2.1145;evm.TU.Chr2.3125;evm.TU.Chr2.3129;evm.TU.Chr2.3134;evm.TU.Chr2.3139;evm.TU.Chr2.4824;evm.TU.Chr3.1;evm.TU.Chr3.15;evm.TU.Chr3.935;evm.TU.Chr4.2276;evm.TU.Chr4.2282;evm.TU.Chr4.3130;evm.TU.Chr4.3473;evm.TU.Chr4.572;evm.TU.Chr5.3345;evm.TU.Chr5.3891;evm.TU.Chr5.4152;evm.TU.Chr5.4788;evm.TU.Chr5.4790;evm.TU.Chr5.580;evm.TU.Chr5.6608;evm.TU.Chr5.6622;evm.TU.Chr5.6626;evm.TU.Chr5.6637…	0.000686472	0.000650570728394551
GO:0006720	isoprenoid metabolic process	151	37	17.9	BP	1.09577966414367e-05	0.245033112582781	evm.TU.Chr2.1145;evm.TU.Chr2.3125;evm.TU.Chr2.3129;evm.TU.Chr2.3134;evm.TU.Chr2.3139;evm.TU.Chr2.4824;evm.TU.Chr3.1;evm.TU.Chr3.15;evm.TU.Chr3.935;evm.TU.Chr4.2276;evm.TU.Chr4.2282;evm.TU.Chr4.3130;evm.TU.Chr4.3473;evm.TU.Chr4.572;evm.TU.Chr5.3345;evm.TU.Chr5.3891;evm.TU.Chr5.4152;evm.TU.Chr5.4788;evm.TU.Chr5.4790;evm.TU.Chr5.580;evm.TU.Chr5.6608;evm.TU.Chr5.6622;evm.TU.Chr5.6626;evm.TU.Chr5.6637…	0.000704343	0.000667507105350677
GO:0030244	cellulose biosynthetic process	42	16	4.98	BP	1.14256750511366e-05	0.380952380952381	evm.TU.Chr1.548;evm.TU.Chr1.552;evm.TU.Chr2.1488;evm.TU.Chr2.2601;evm.TU.Chr2.3725;evm.TU.Chr3.209;evm.TU.Chr3.5121;evm.TU.Chr5.500;evm.TU.Chr5.507;evm.TU.Chr6.3125;evm.TU.Chr6.5714;evm.TU.Chr6.5715;evm.TU.Chr6.89;evm.TU.Chr7.2842;evm.TU.Chr7.2846;evm.TU.Chr7.3413	0.000721064	0.00068335377100099
GO:0044038	cell wall macromolecule biosynthetic process	22	11	2.61	BP	1.26955451041454e-05	0.5	evm.TU.Chr2.2658;evm.TU.Chr2.2903;evm.TU.Chr2.4075;evm.TU.Chr2.455;evm.TU.Chr2.5321;evm.TU.Chr2.5361;evm.TU.Chr2.6133;evm.TU.Chr3.4496;evm.TU.Chr4.1734;evm.TU.Chr6.2013;evm.TU.Chr7.4480	0.000759763	0.000720028647013692
GO:0070589	cellular component macromolecule biosynthetic process	22	11	2.61	BP	1.26955451041454e-05	0.5	evm.TU.Chr2.2658;evm.TU.Chr2.2903;evm.TU.Chr2.4075;evm.TU.Chr2.455;evm.TU.Chr2.5321;evm.TU.Chr2.5361;evm.TU.Chr2.6133;evm.TU.Chr3.4496;evm.TU.Chr4.1734;evm.TU.Chr6.2013;evm.TU.Chr7.4480	0.000759763	0.000720028647013692
GO:0070592	cell wall polysaccharide biosynthetic process	22	11	2.61	BP	1.26955451041454e-05	0.5	evm.TU.Chr2.2658;evm.TU.Chr2.2903;evm.TU.Chr2.4075;evm.TU.Chr2.455;evm.TU.Chr2.5321;evm.TU.Chr2.5361;evm.TU.Chr2.6133;evm.TU.Chr3.4496;evm.TU.Chr4.1734;evm.TU.Chr6.2013;evm.TU.Chr7.4480	0.000759763	0.000720028647013692
GO:0042546	cell wall biogenesis	83	24	9.84	BP	2.14634499767083e-05	0.289156626506024	evm.TU.Chr1.2583;evm.TU.Chr1.2949;evm.TU.Chr1.3903;evm.TU.Chr2.2658;evm.TU.Chr2.2903;evm.TU.Chr2.4075;evm.TU.Chr2.455;evm.TU.Chr2.5321;evm.TU.Chr2.5361;evm.TU.Chr2.6133;evm.TU.Chr3.4496;evm.TU.Chr3.5058;evm.TU.Chr4.1734;evm.TU.Chr4.1887;evm.TU.Chr5.2327;evm.TU.Chr6.2013;evm.TU.Chr6.5847;evm.TU.Chr6.6191;evm.TU.Chr6.89;evm.TU.Chr7.442;evm.TU.Chr7.4480;evm.TU.Chr7.5115;evm.TU.Chr7.557;evm.TU.Chr7.5…	0.00126271	0.00119666870967375
GO:0010817	regulation of hormone levels	80	23	9.48	BP	3.5017785982358e-05	0.2875	evm.TU.Chr1.3098;evm.TU.Chr1.4080;evm.TU.Chr1.4389;evm.TU.Chr2.113;evm.TU.Chr2.1512;evm.TU.Chr2.3280;evm.TU.Chr2.5659;evm.TU.Chr3.474;evm.TU.Chr3.5019;evm.TU.Chr3.5033;evm.TU.Chr4.1016;evm.TU.Chr4.1358;evm.TU.Chr4.1866;evm.TU.Chr4.2329;evm.TU.Chr4.3822;evm.TU.Chr6.1170;evm.TU.Chr6.1611;evm.TU.Chr6.4413;evm.TU.Chr6.448;evm.TU.Chr6.860;evm.TU.Chr7.3273;evm.TU.Chr7.3280;novel12519	0.00202578	0.00191983475780471
GO:0031408	oxylipin biosynthetic process	28	12	3.32	BP	3.6153369907549e-05	0.428571428571429	evm.TU.Chr1.3193;evm.TU.Chr2.2793;evm.TU.Chr2.2812;evm.TU.Chr3.76;evm.TU.Chr3.77;evm.TU.Chr3.81;evm.TU.Chr3.85;evm.TU.Chr4.2089;evm.TU.Chr4.622;novel288;novel3814;novel8267	0.00202754	0.00192150629931695
GO:0044255	cellular lipid metabolic process	469	85	55.58	BP	3.62165507295259e-05	0.181236673773987	evm.TU.Chr1.3193;evm.TU.Chr1.3474;evm.TU.Chr2.1048;evm.TU.Chr2.1119;evm.TU.Chr2.1145;evm.TU.Chr2.1263;evm.TU.Chr2.2793;evm.TU.Chr2.2812;evm.TU.Chr2.3125;evm.TU.Chr2.3129;evm.TU.Chr2.3134;evm.TU.Chr2.3139;evm.TU.Chr2.3809;evm.TU.Chr2.4824;evm.TU.Chr2.799;evm.TU.Chr3.1;evm.TU.Chr3.1266;evm.TU.Chr3.15;evm.TU.Chr3.4875;evm.TU.Chr3.76;evm.TU.Chr3.77;evm.TU.Chr3.81;evm.TU.Chr3.85;evm.TU.Chr3.935;evm.TU…	0.00202754	0.00192150629931695
GO:0071554	cell wall organization or biogenesis	264	54	31.29	BP	3.75996590527991e-05	0.204545454545455	evm.TU.Chr1.2583;evm.TU.Chr1.2604;evm.TU.Chr1.2609;evm.TU.Chr1.2949;evm.TU.Chr1.3903;evm.TU.Chr1.4363;evm.TU.Chr2.2601;evm.TU.Chr2.2658;evm.TU.Chr2.273;evm.TU.Chr2.2903;evm.TU.Chr2.3275;evm.TU.Chr2.3725;evm.TU.Chr2.4075;evm.TU.Chr2.455;evm.TU.Chr2.4752;evm.TU.Chr2.5321;evm.TU.Chr2.5361;evm.TU.Chr2.6133;evm.TU.Chr3.209;evm.TU.Chr3.4270;evm.TU.Chr3.4496;evm.TU.Chr3.4664;evm.TU.Chr3.5018;evm.TU.Chr3…	0.00207156	0.0019632236347535
GO:0065007	biological regulation	2661	375	315.37	BP	5.37036812823496e-05	0.140924464487035	evm.TU.Chr1.1149;evm.TU.Chr1.1401;evm.TU.Chr1.1410;evm.TU.Chr1.1411;evm.TU.Chr1.1416;evm.TU.Chr1.1579;evm.TU.Chr1.1686;evm.TU.Chr1.221;evm.TU.Chr1.2289;evm.TU.Chr1.2491;evm.TU.Chr1.2520;evm.TU.Chr1.2523;evm.TU.Chr1.2542;evm.TU.Chr1.2546;evm.TU.Chr1.2549;evm.TU.Chr1.2550;evm.TU.Chr1.2551;evm.TU.Chr1.2555;evm.TU.Chr1.2558;evm.TU.Chr1.2559;evm.TU.Chr1.2572;evm.TU.Chr1.2573;evm.TU.Chr1.2670;evm.TU.Ch…	0.00291259	0.00276026322380498
GO:0031407	oxylipin metabolic process	29	12	3.44	BP	5.50499826805315e-05	0.413793103448276	evm.TU.Chr1.3193;evm.TU.Chr2.2793;evm.TU.Chr2.2812;evm.TU.Chr3.76;evm.TU.Chr3.77;evm.TU.Chr3.81;evm.TU.Chr3.85;evm.TU.Chr4.2089;evm.TU.Chr4.622;novel288;novel3814;novel8267	0.00291451	0.00276208255896336
GO:0009734	auxin-activated signaling pathway	150	35	17.78	BP	5.62580975609658e-05	0.233333333333333	evm.TU.Chr1.221;evm.TU.Chr1.3706;evm.TU.Chr1.3941;evm.TU.Chr1.4080;evm.TU.Chr2.1147;evm.TU.Chr2.1347;evm.TU.Chr2.1948;evm.TU.Chr2.2258;evm.TU.Chr2.2410;evm.TU.Chr2.2637;evm.TU.Chr2.3287;evm.TU.Chr2.5306;evm.TU.Chr2.6044;evm.TU.Chr2.6066;evm.TU.Chr2.6123;evm.TU.Chr2.784;evm.TU.Chr2.785;evm.TU.Chr3.3511;evm.TU.Chr3.4223;evm.TU.Chr3.4224;evm.TU.Chr4.1016;evm.TU.Chr4.1522;evm.TU.Chr4.290;evm.TU.Chr4.…	0.00291451	0.00276208255896336
GO:0071365	cellular response to auxin stimulus	150	35	17.78	BP	5.62580975609658e-05	0.233333333333333	evm.TU.Chr1.221;evm.TU.Chr1.3706;evm.TU.Chr1.3941;evm.TU.Chr1.4080;evm.TU.Chr2.1147;evm.TU.Chr2.1347;evm.TU.Chr2.1948;evm.TU.Chr2.2258;evm.TU.Chr2.2410;evm.TU.Chr2.2637;evm.TU.Chr2.3287;evm.TU.Chr2.5306;evm.TU.Chr2.6044;evm.TU.Chr2.6066;evm.TU.Chr2.6123;evm.TU.Chr2.784;evm.TU.Chr2.785;evm.TU.Chr3.3511;evm.TU.Chr3.4223;evm.TU.Chr3.4224;evm.TU.Chr4.1016;evm.TU.Chr4.1522;evm.TU.Chr4.290;evm.TU.Chr4.…	0.00291451	0.00276208255896336
GO:0044036	cell wall macromolecule metabolic process	77	22	9.13	BP	5.71091415799466e-05	0.285714285714286	evm.TU.Chr1.2604;evm.TU.Chr1.2609;evm.TU.Chr1.2949;evm.TU.Chr1.4363;evm.TU.Chr2.2658;evm.TU.Chr2.2903;evm.TU.Chr2.3275;evm.TU.Chr2.4075;evm.TU.Chr2.455;evm.TU.Chr2.5321;evm.TU.Chr2.5361;evm.TU.Chr2.6133;evm.TU.Chr3.4496;evm.TU.Chr4.1734;evm.TU.Chr4.1887;evm.TU.Chr5.5903;evm.TU.Chr6.1217;evm.TU.Chr6.2013;evm.TU.Chr6.5847;evm.TU.Chr7.3538;evm.TU.Chr7.4480;evm.TU.Chr7.5441	0.00291509	0.00276263262286894
GO:0042445	hormone metabolic process	43	15	5.1	BP	7.12014569372859e-05	0.348837209302326	evm.TU.Chr1.4389;evm.TU.Chr2.113;evm.TU.Chr2.1512;evm.TU.Chr2.3280;evm.TU.Chr2.5659;evm.TU.Chr3.474;evm.TU.Chr3.5019;evm.TU.Chr3.5033;evm.TU.Chr4.1358;evm.TU.Chr4.2329;evm.TU.Chr6.1611;evm.TU.Chr6.4413;evm.TU.Chr6.448;evm.TU.Chr6.860;novel12519	0.00358174	0.00339442491119784
GO:0090558	plant epidermis development	48	16	5.69	BP	7.73270997615921e-05	0.333333333333333	evm.TU.Chr2.2685;evm.TU.Chr2.3933;evm.TU.Chr2.4752;evm.TU.Chr2.530;evm.TU.Chr3.2933;evm.TU.Chr4.2626;evm.TU.Chr4.9;evm.TU.Chr5.840;evm.TU.Chr6.1368;evm.TU.Chr6.2103;evm.TU.Chr6.2252;evm.TU.Chr6.3186;evm.TU.Chr7.142;evm.TU.Chr7.2505;evm.TU.Chr7.619;novel14457	0.00383432	0.0036337922820297
GO:0006721	terpenoid metabolic process	106	27	12.56	BP	8.02500707106855e-05	0.254716981132075	evm.TU.Chr2.1145;evm.TU.Chr3.1;evm.TU.Chr3.15;evm.TU.Chr3.935;evm.TU.Chr4.2276;evm.TU.Chr4.2282;evm.TU.Chr4.3130;evm.TU.Chr4.3473;evm.TU.Chr5.3891;evm.TU.Chr5.4152;evm.TU.Chr5.4788;evm.TU.Chr5.4790;evm.TU.Chr5.6608;evm.TU.Chr5.6622;evm.TU.Chr5.6626;evm.TU.Chr5.6637;evm.TU.Chr5.7037;evm.TU.Chr5.7042;evm.TU.Chr5.7047;evm.TU.Chr6.2955;evm.TU.Chr6.4897;evm.TU.Chr6.4899;evm.TU.Chr6.4912;evm.TU.Chr6.58…	0.00392321	0.00371803515153287
GO:1901361	organic cyclic compound catabolic process	173	38	20.5	BP	0.000110462411507875	0.219653179190751	evm.TU.Chr1.1498;evm.TU.Chr1.862;evm.TU.Chr2.1069;evm.TU.Chr2.2341;evm.TU.Chr2.3787;evm.TU.Chr2.3788;evm.TU.Chr2.3826;evm.TU.Chr2.3831;evm.TU.Chr2.3838;evm.TU.Chr2.3872;evm.TU.Chr2.3893;evm.TU.Chr2.3900;evm.TU.Chr3.1842;evm.TU.Chr3.1852;evm.TU.Chr3.3290;evm.TU.Chr3.4202;evm.TU.Chr3.5098;evm.TU.Chr4.1335;evm.TU.Chr4.1383;evm.TU.Chr4.1524;evm.TU.Chr4.3202;evm.TU.Chr5.1184;evm.TU.Chr5.3141;evm.TU.Ch…	0.00532521	0.00504671105207764
GO:0016114	terpenoid biosynthetic process	103	26	12.21	BP	0.000126749986555023	0.252427184466019	evm.TU.Chr2.1145;evm.TU.Chr3.1;evm.TU.Chr3.15;evm.TU.Chr3.935;evm.TU.Chr4.2276;evm.TU.Chr4.2282;evm.TU.Chr4.3130;evm.TU.Chr4.3473;evm.TU.Chr5.3891;evm.TU.Chr5.4152;evm.TU.Chr5.4788;evm.TU.Chr5.4790;evm.TU.Chr5.6608;evm.TU.Chr5.6622;evm.TU.Chr5.6626;evm.TU.Chr5.6637;evm.TU.Chr5.7037;evm.TU.Chr5.7042;evm.TU.Chr5.7047;evm.TU.Chr6.4897;evm.TU.Chr6.4899;evm.TU.Chr6.4912;evm.TU.Chr6.5842;novel22;novel2…	0.0060267	0.00571151705817518
GO:0006270	DNA replication initiation	16	8	1.9	BP	0.000204354551264098	0.5	evm.TU.Chr1.2958;evm.TU.Chr2.2879;evm.TU.Chr2.4456;evm.TU.Chr5.5268;evm.TU.Chr5.5906;evm.TU.Chr6.184;evm.TU.Chr6.2918;evm.TU.Chr7.5607	0.00958533	0.00908403944097164
GO:0019439	aromatic compound catabolic process	172	37	20.39	BP	0.000211183376785275	0.215116279069767	evm.TU.Chr1.1498;evm.TU.Chr1.862;evm.TU.Chr2.1069;evm.TU.Chr2.2341;evm.TU.Chr2.3787;evm.TU.Chr2.3788;evm.TU.Chr2.3826;evm.TU.Chr2.3831;evm.TU.Chr2.3838;evm.TU.Chr2.3872;evm.TU.Chr2.3893;evm.TU.Chr2.3900;evm.TU.Chr3.1842;evm.TU.Chr3.1852;evm.TU.Chr3.3290;evm.TU.Chr3.4202;evm.TU.Chr3.5098;evm.TU.Chr4.1335;evm.TU.Chr4.1383;evm.TU.Chr4.1524;evm.TU.Chr4.3202;evm.TU.Chr5.1184;evm.TU.Chr5.3141;evm.TU.Ch…	0.00977357	0.00926242880637169
GO:0000280	nuclear division	92	23	10.9	BP	0.000353549793749346	0.25	evm.TU.Chr1.2438;evm.TU.Chr1.307;evm.TU.Chr1.3241;evm.TU.Chr1.3574;evm.TU.Chr1.404;evm.TU.Chr1.4468;evm.TU.Chr3.1997;evm.TU.Chr3.4400;evm.TU.Chr3.5058;evm.TU.Chr4.1715;evm.TU.Chr4.183;evm.TU.Chr4.2151;evm.TU.Chr4.2153;evm.TU.Chr4.3580;evm.TU.Chr5.2761;evm.TU.Chr5.2833;evm.TU.Chr5.3272;evm.TU.Chr6.5197;evm.TU.Chr7.1252;evm.TU.Chr7.2209;evm.TU.Chr7.3320;evm.TU.Chr7.3529;evm.TU.Chr7.3747	0.016147	0.0153025360867965
GO:0005982	starch metabolic process	44	14	5.21	BP	0.000371726126100075	0.318181818181818	evm.TU.Chr1.3382;evm.TU.Chr2.1015;evm.TU.Chr2.2686;evm.TU.Chr2.4580;evm.TU.Chr2.762;evm.TU.Chr3.4852;evm.TU.Chr4.2081;evm.TU.Chr5.1758;evm.TU.Chr5.2157;evm.TU.Chr6.2861;evm.TU.Chr6.5420;evm.TU.Chr7.3252;evm.TU.Chr7.856;novel14456	0.0167566	0.0158803027212951
GO:0009628	response to abiotic stimulus	318	58	37.69	BP	0.000509213047932597	0.182389937106918	evm.TU.Chr1.201;evm.TU.Chr1.2951;evm.TU.Chr1.3098;evm.TU.Chr1.3201;evm.TU.Chr1.3382;evm.TU.Chr2.1347;evm.TU.Chr2.1734;evm.TU.Chr2.1738;evm.TU.Chr2.1823;evm.TU.Chr2.1841;evm.TU.Chr2.1847;evm.TU.Chr2.2763;evm.TU.Chr2.2796;evm.TU.Chr2.327;evm.TU.Chr2.3794;evm.TU.Chr2.4334;evm.TU.Chr2.445;evm.TU.Chr2.4514;evm.TU.Chr2.4568;evm.TU.Chr2.5229;evm.TU.Chr2.788;evm.TU.Chr3.130;evm.TU.Chr3.2790;evm.TU.Chr3.3…	0.02266	0.0214749092414219
GO:0048285	organelle fission	106	25	12.56	BP	0.00051969035286871	0.235849056603774	evm.TU.Chr1.2438;evm.TU.Chr1.307;evm.TU.Chr1.3241;evm.TU.Chr1.3574;evm.TU.Chr1.404;evm.TU.Chr1.4468;evm.TU.Chr3.1997;evm.TU.Chr3.4400;evm.TU.Chr3.4811;evm.TU.Chr3.5058;evm.TU.Chr4.1715;evm.TU.Chr4.183;evm.TU.Chr4.2151;evm.TU.Chr4.2153;evm.TU.Chr4.3580;evm.TU.Chr5.2761;evm.TU.Chr5.2833;evm.TU.Chr5.3272;evm.TU.Chr6.5197;evm.TU.Chr7.1252;evm.TU.Chr7.2209;evm.TU.Chr7.3320;evm.TU.Chr7.3529;evm.TU.Chr7…	0.0228335	0.0216393384772115
GO:0044248	cellular catabolic process	607	99	71.94	BP	0.000529183480681044	0.163097199341021	evm.TU.Chr1.1498;evm.TU.Chr1.2604;evm.TU.Chr1.2609;evm.TU.Chr1.3192;evm.TU.Chr1.3382;evm.TU.Chr1.4520;evm.TU.Chr1.862;evm.TU.Chr2.1069;evm.TU.Chr2.1755;evm.TU.Chr2.1876;evm.TU.Chr2.2341;evm.TU.Chr2.3275;evm.TU.Chr2.3765;evm.TU.Chr2.3787;evm.TU.Chr2.3788;evm.TU.Chr2.3826;evm.TU.Chr2.3831;evm.TU.Chr2.3838;evm.TU.Chr2.3872;evm.TU.Chr2.3893;evm.TU.Chr2.3900;evm.TU.Chr2.4334;evm.TU.Chr2.799;evm.TU.Chr…	0.0229599	0.0217591891727403
GO:0045492	xylan biosynthetic process	18	8	2.13	BP	0.000558357511915584	0.444444444444444	evm.TU.Chr2.4075;evm.TU.Chr2.455;evm.TU.Chr2.5321;evm.TU.Chr2.5361;evm.TU.Chr2.6133;evm.TU.Chr4.1734;evm.TU.Chr6.2013;evm.TU.Chr7.4480	0.0239267	0.0226753375534269
GO:0005996	monosaccharide metabolic process	137	30	16.24	BP	0.000589528465652488	0.218978102189781	evm.TU.Chr1.1753;evm.TU.Chr1.4520;evm.TU.Chr2.1699;evm.TU.Chr2.2658;evm.TU.Chr2.3256;evm.TU.Chr2.5900;evm.TU.Chr2.667;evm.TU.Chr3.1736;evm.TU.Chr3.3358;evm.TU.Chr3.3740;evm.TU.Chr3.74;evm.TU.Chr4.1370;evm.TU.Chr4.3754;evm.TU.Chr4.881;evm.TU.Chr5.5556;evm.TU.Chr5.6121;evm.TU.Chr5.6846;evm.TU.Chr6.2431;evm.TU.Chr6.2861;evm.TU.Chr6.5335;evm.TU.Chr6.733;evm.TU.Chr7.1436;evm.TU.Chr7.1820;evm.TU.Chr7.2…	0.0249543	0.0236492484616691
GO:0065008	regulation of biological quality	241	46	28.56	BP	0.000692596601230995	0.190871369294606	evm.TU.Chr1.2289;evm.TU.Chr1.2951;evm.TU.Chr1.3098;evm.TU.Chr1.4080;evm.TU.Chr1.4389;evm.TU.Chr2.1056;evm.TU.Chr2.1105;evm.TU.Chr2.113;evm.TU.Chr2.1512;evm.TU.Chr2.3280;evm.TU.Chr2.5659;evm.TU.Chr3.1040;evm.TU.Chr3.2709;evm.TU.Chr3.4180;evm.TU.Chr3.474;evm.TU.Chr3.4771;evm.TU.Chr3.5019;evm.TU.Chr3.5033;evm.TU.Chr3.619;evm.TU.Chr4.1016;evm.TU.Chr4.1358;evm.TU.Chr4.136;evm.TU.Chr4.1592;evm.TU.Chr4.…	0.0289639	0.0274491360665423
GO:0051274	beta-glucan biosynthetic process	57	16	6.76	BP	0.000705043835849314	0.280701754385965	evm.TU.Chr1.548;evm.TU.Chr1.552;evm.TU.Chr2.1488;evm.TU.Chr2.2601;evm.TU.Chr2.3725;evm.TU.Chr3.209;evm.TU.Chr3.5121;evm.TU.Chr5.500;evm.TU.Chr5.507;evm.TU.Chr6.3125;evm.TU.Chr6.5714;evm.TU.Chr6.5715;evm.TU.Chr6.89;evm.TU.Chr7.2842;evm.TU.Chr7.2846;evm.TU.Chr7.3413	0.0291334	0.0276097993362043
GO:0009056	catabolic process	878	135	104.06	BP	0.000735704026066598	0.15375854214123	evm.TU.Chr1.1498;evm.TU.Chr1.151;evm.TU.Chr1.2604;evm.TU.Chr1.2609;evm.TU.Chr1.3192;evm.TU.Chr1.3382;evm.TU.Chr1.4520;evm.TU.Chr1.862;evm.TU.Chr2.1069;evm.TU.Chr2.1755;evm.TU.Chr2.1876;evm.TU.Chr2.2341;evm.TU.Chr2.2760;evm.TU.Chr2.3275;evm.TU.Chr2.3765;evm.TU.Chr2.3787;evm.TU.Chr2.3788;evm.TU.Chr2.3826;evm.TU.Chr2.3831;evm.TU.Chr2.3838;evm.TU.Chr2.3872;evm.TU.Chr2.3893;evm.TU.Chr2.3900;evm.TU.Chr…	0.0299362	0.0283705628044251
GO:0006952	defense response	1218	180	144.35	BP	0.000743374795931621	0.147783251231527	evm.TU.Chr1.1149;evm.TU.Chr1.1401;evm.TU.Chr1.1410;evm.TU.Chr1.1411;evm.TU.Chr1.1416;evm.TU.Chr1.1579;evm.TU.Chr1.1589;evm.TU.Chr1.1762;evm.TU.Chr1.1769;evm.TU.Chr1.2520;evm.TU.Chr1.2523;evm.TU.Chr1.2542;evm.TU.Chr1.2546;evm.TU.Chr1.2549;evm.TU.Chr1.2550;evm.TU.Chr1.2551;evm.TU.Chr1.2555;evm.TU.Chr1.2558;evm.TU.Chr1.2559;evm.TU.Chr1.2572;evm.TU.Chr1.2573;evm.TU.Chr1.2609;evm.TU.Chr1.2670;evm.TU.C…	0.0299362	0.0283705628044251
GO:0014070	response to organic cyclic compound	52	15	6.16	BP	0.000750344645051435	0.288461538461538	evm.TU.Chr2.1100;evm.TU.Chr2.1347;evm.TU.Chr2.2658;evm.TU.Chr4.781;evm.TU.Chr5.4639;evm.TU.Chr5.5463;evm.TU.Chr5.5817;evm.TU.Chr5.6066;evm.TU.Chr6.1690;evm.TU.Chr6.3357;evm.TU.Chr6.448;evm.TU.Chr6.4651;evm.TU.Chr6.990;evm.TU.Chr7.1192;evm.TU.Chr7.1860	0.0299362	0.0283705628044251
GO:0030243	cellulose metabolic process	69	18	8.18	BP	0.000876354952596241	0.260869565217391	evm.TU.Chr1.548;evm.TU.Chr1.552;evm.TU.Chr2.1488;evm.TU.Chr2.2601;evm.TU.Chr2.3725;evm.TU.Chr2.915;evm.TU.Chr3.209;evm.TU.Chr3.5121;evm.TU.Chr5.500;evm.TU.Chr5.507;evm.TU.Chr6.3125;evm.TU.Chr6.5674;evm.TU.Chr6.5714;evm.TU.Chr6.5715;evm.TU.Chr6.89;evm.TU.Chr7.2842;evm.TU.Chr7.2846;evm.TU.Chr7.3413	0.0345662	0.0327584835749193
GO:0005977	glycogen metabolic process	8	5	0.95	BP	0.000955239496522694	0.625	evm.TU.Chr2.1015;evm.TU.Chr2.4580;evm.TU.Chr2.762;evm.TU.Chr4.2081;evm.TU.Chr6.5420	0.0364356	0.0345300569882408
GO:0005978	glycogen biosynthetic process	8	5	0.95	BP	0.000955239496522694	0.625	evm.TU.Chr2.1015;evm.TU.Chr2.4580;evm.TU.Chr2.762;evm.TU.Chr4.2081;evm.TU.Chr6.5420	0.0364356	0.0345300569882408
GO:0006112	energy reserve metabolic process	8	5	0.95	BP	0.000955239496522694	0.625	evm.TU.Chr2.1015;evm.TU.Chr2.4580;evm.TU.Chr2.762;evm.TU.Chr4.2081;evm.TU.Chr6.5420	0.0364356	0.0345300569882408
GO:0050789	regulation of biological process	2503	343	296.65	BP	0.00101647250530192	0.137035557331203	evm.TU.Chr1.1149;evm.TU.Chr1.1401;evm.TU.Chr1.1410;evm.TU.Chr1.1411;evm.TU.Chr1.1416;evm.TU.Chr1.1579;evm.TU.Chr1.1686;evm.TU.Chr1.221;evm.TU.Chr1.2491;evm.TU.Chr1.2520;evm.TU.Chr1.2523;evm.TU.Chr1.2542;evm.TU.Chr1.2546;evm.TU.Chr1.2549;evm.TU.Chr1.2550;evm.TU.Chr1.2551;evm.TU.Chr1.2555;evm.TU.Chr1.2558;evm.TU.Chr1.2559;evm.TU.Chr1.2572;evm.TU.Chr1.2573;evm.TU.Chr1.2670;evm.TU.Chr1.2671;evm.TU.Ch…	0.0383497	0.0363441256186328
GO:1901136	carbohydrate derivative catabolic process	24	9	2.84	BP	0.001116188601423	0.375	evm.TU.Chr1.1498;evm.TU.Chr1.2609;evm.TU.Chr2.1069;evm.TU.Chr2.3275;evm.TU.Chr5.5903;evm.TU.Chr6.1217;evm.TU.Chr6.6838;evm.TU.Chr7.3538;evm.TU.Chr7.469	0.041659	0.0394803551720075
GO:0048511	rhythmic process	34	11	4.03	BP	0.00133493598177331	0.323529411764706	evm.TU.Chr1.4222;evm.TU.Chr2.3794;evm.TU.Chr2.445;evm.TU.Chr2.5229;evm.TU.Chr3.3384;evm.TU.Chr3.4618;evm.TU.Chr3.5011;evm.TU.Chr3.573;evm.TU.Chr4.1691;evm.TU.Chr4.295;novel14606	0.0492932	0.0467152849164793
GO:0016021	integral component of membrane	7600	1087	961.53	CC	3.87762746798783e-10	0.143026315789474	evm.TU.Chr1.1001;evm.TU.Chr1.1055;evm.TU.Chr1.1061;evm.TU.Chr1.1064;evm.TU.Chr1.1154;evm.TU.Chr1.1300;evm.TU.Chr1.1394;evm.TU.Chr1.1456;evm.TU.Chr1.1566;evm.TU.Chr1.1589;evm.TU.Chr1.1645;evm.TU.Chr1.1753;evm.TU.Chr1.1988;evm.TU.Chr1.221;evm.TU.Chr1.2234;evm.TU.Chr1.2287;evm.TU.Chr1.2289;evm.TU.Chr1.2353;evm.TU.Chr1.2395;evm.TU.Chr1.2452;evm.TU.Chr1.2583;evm.TU.Chr1.2738;evm.TU.Chr1.2747;evm.TU.Ch…	1.59087e-07	1.59087338565512e-07
GO:0044815	DNA packaging complex	92	35	11.64	CC	5.50366436789239e-10	0.380434782608696	evm.TU.Chr2.1980;evm.TU.Chr2.2223;evm.TU.Chr2.2372;evm.TU.Chr2.938;evm.TU.Chr3.89;evm.TU.Chr4.253;evm.TU.Chr4.3580;evm.TU.Chr4.497;evm.TU.Chr4.656;evm.TU.Chr5.1575;evm.TU.Chr5.1579;evm.TU.Chr5.1582;evm.TU.Chr5.1583;evm.TU.Chr5.1590;evm.TU.Chr5.1621;evm.TU.Chr5.1622;evm.TU.Chr5.1624;evm.TU.Chr5.1951;evm.TU.Chr5.1956;evm.TU.Chr5.1961;evm.TU.Chr5.1964;evm.TU.Chr5.1971;evm.TU.Chr5.1997;evm.TU.Chr5.20…	1.59087e-07	1.59087338565512e-07
GO:0031224	intrinsic component of membrane	7646	1091	967.34	CC	6.72200022107795e-10	0.14268898770599	evm.TU.Chr1.1001;evm.TU.Chr1.1055;evm.TU.Chr1.1061;evm.TU.Chr1.1064;evm.TU.Chr1.1154;evm.TU.Chr1.1300;evm.TU.Chr1.1394;evm.TU.Chr1.1456;evm.TU.Chr1.1566;evm.TU.Chr1.1589;evm.TU.Chr1.1645;evm.TU.Chr1.1753;evm.TU.Chr1.1988;evm.TU.Chr1.221;evm.TU.Chr1.2234;evm.TU.Chr1.2287;evm.TU.Chr1.2289;evm.TU.Chr1.2353;evm.TU.Chr1.2395;evm.TU.Chr1.2452;evm.TU.Chr1.2583;evm.TU.Chr1.2738;evm.TU.Chr1.2747;evm.TU.Ch…	1.59087e-07	1.59087338565512e-07
GO:0032993	protein-DNA complex	72	29	9.11	CC	3.50325860422426e-09	0.402777777777778	evm.TU.Chr2.1980;evm.TU.Chr2.2223;evm.TU.Chr2.2372;evm.TU.Chr2.938;evm.TU.Chr4.253;evm.TU.Chr4.497;evm.TU.Chr4.656;evm.TU.Chr5.1575;evm.TU.Chr5.1579;evm.TU.Chr5.1582;evm.TU.Chr5.1583;evm.TU.Chr5.1590;evm.TU.Chr5.1621;evm.TU.Chr5.1622;evm.TU.Chr5.1624;evm.TU.Chr5.1951;evm.TU.Chr5.1956;evm.TU.Chr5.1961;evm.TU.Chr5.1964;evm.TU.Chr5.1971;evm.TU.Chr5.1997;evm.TU.Chr5.2000;evm.TU.Chr5.420;evm.TU.Chr5.4…	5.11188e-07	5.11188336728275e-07
GO:0000786	nucleosome	68	28	8.6	CC	3.59991786428363e-09	0.411764705882353	evm.TU.Chr2.1980;evm.TU.Chr2.2223;evm.TU.Chr2.2372;evm.TU.Chr2.938;evm.TU.Chr4.253;evm.TU.Chr4.497;evm.TU.Chr4.656;evm.TU.Chr5.1575;evm.TU.Chr5.1579;evm.TU.Chr5.1582;evm.TU.Chr5.1583;evm.TU.Chr5.1590;evm.TU.Chr5.1621;evm.TU.Chr5.1622;evm.TU.Chr5.1624;evm.TU.Chr5.1951;evm.TU.Chr5.1956;evm.TU.Chr5.1961;evm.TU.Chr5.1964;evm.TU.Chr5.1971;evm.TU.Chr5.1997;evm.TU.Chr5.2000;evm.TU.Chr5.420;evm.TU.Chr5.4…	5.11188e-07	5.11188336728275e-07
GO:0016020	membrane	8428	1175	1066.28	CC	3.65704278256174e-08	0.139416231608923	evm.TU.Chr1.1001;evm.TU.Chr1.1055;evm.TU.Chr1.1061;evm.TU.Chr1.1064;evm.TU.Chr1.1098;evm.TU.Chr1.1154;evm.TU.Chr1.1300;evm.TU.Chr1.1305;evm.TU.Chr1.1394;evm.TU.Chr1.1456;evm.TU.Chr1.1566;evm.TU.Chr1.1589;evm.TU.Chr1.1645;evm.TU.Chr1.1753;evm.TU.Chr1.1988;evm.TU.Chr1.201;evm.TU.Chr1.221;evm.TU.Chr1.2234;evm.TU.Chr1.2287;evm.TU.Chr1.2289;evm.TU.Chr1.2353;evm.TU.Chr1.2395;evm.TU.Chr1.2452;evm.TU.Chr…	4.3275e-06	4.32750062603139e-06
GO:0005694	chromosome	249	62	31.5	CC	8.32876883501262e-08	0.248995983935743	evm.TU.Chr1.2491;evm.TU.Chr1.3450;evm.TU.Chr1.3956;evm.TU.Chr2.1075;evm.TU.Chr2.1980;evm.TU.Chr2.2223;evm.TU.Chr2.2372;evm.TU.Chr2.3058;evm.TU.Chr2.38;evm.TU.Chr2.467;evm.TU.Chr2.682;evm.TU.Chr2.938;evm.TU.Chr3.1997;evm.TU.Chr3.2965;evm.TU.Chr3.337;evm.TU.Chr3.4097;evm.TU.Chr3.4415;evm.TU.Chr3.5150;evm.TU.Chr3.89;evm.TU.Chr4.253;evm.TU.Chr4.3580;evm.TU.Chr4.497;evm.TU.Chr4.656;evm.TU.Chr4.895;evm…	8.44775e-06	8.44775124694137e-06
GO:0000785	chromatin	113	34	14.3	CC	7.52928558436652e-07	0.300884955752212	evm.TU.Chr2.1980;evm.TU.Chr2.2223;evm.TU.Chr2.2372;evm.TU.Chr2.38;evm.TU.Chr2.938;evm.TU.Chr3.4097;evm.TU.Chr4.253;evm.TU.Chr4.497;evm.TU.Chr4.656;evm.TU.Chr4.895;evm.TU.Chr5.1575;evm.TU.Chr5.1579;evm.TU.Chr5.1582;evm.TU.Chr5.1583;evm.TU.Chr5.1590;evm.TU.Chr5.1621;evm.TU.Chr5.1622;evm.TU.Chr5.1624;evm.TU.Chr5.1951;evm.TU.Chr5.1956;evm.TU.Chr5.1961;evm.TU.Chr5.1964;evm.TU.Chr5.1971;evm.TU.Chr5.199…	6.68224e-05	6.68224095612529e-05
GO:0010369	chromocenter	6	6	0.76	CC	4.07268665746255e-06	1	evm.TU.Chr5.1583;evm.TU.Chr5.1964;evm.TU.Chr5.420;evm.TU.Chr5.423;evm.TU.Chr5.6264;evm.TU.Chr6.5768	0.000289161	0.000289160752679841
GO:0042555	MCM complex	6	6	0.76	CC	4.07268665746255e-06	1	evm.TU.Chr1.2958;evm.TU.Chr2.4456;evm.TU.Chr5.5268;evm.TU.Chr5.5906;evm.TU.Chr6.184;evm.TU.Chr7.5607	0.000289161	0.000289160752679841
GO:0005576	extracellular region	568	104	71.86	CC	5.26240465413637e-05	0.183098591549296	evm.TU.Chr1.1733;evm.TU.Chr1.2604;evm.TU.Chr1.2949;evm.TU.Chr2.1016;evm.TU.Chr2.1152;evm.TU.Chr2.3281;evm.TU.Chr2.3765;evm.TU.Chr2.3787;evm.TU.Chr2.3788;evm.TU.Chr2.3826;evm.TU.Chr2.3831;evm.TU.Chr2.3838;evm.TU.Chr2.3872;evm.TU.Chr2.3893;evm.TU.Chr2.3900;evm.TU.Chr2.3933;evm.TU.Chr2.4046;evm.TU.Chr2.4480;evm.TU.Chr2.504;evm.TU.Chr2.530;evm.TU.Chr2.5786;evm.TU.Chr2.5795;evm.TU.Chr2.5896;evm.TU.Chr…	0.00339664	0.00339664300403348
GO:0048046	apoplast	213	46	26.95	CC	0.000169193741752895	0.215962441314554	evm.TU.Chr1.1733;evm.TU.Chr1.2949;evm.TU.Chr2.3787;evm.TU.Chr2.3788;evm.TU.Chr2.3826;evm.TU.Chr2.3831;evm.TU.Chr2.3838;evm.TU.Chr2.3872;evm.TU.Chr2.3893;evm.TU.Chr2.3900;evm.TU.Chr2.4480;evm.TU.Chr2.977;evm.TU.Chr3.1842;evm.TU.Chr3.1852;evm.TU.Chr3.3290;evm.TU.Chr3.355;evm.TU.Chr3.362;evm.TU.Chr3.367;evm.TU.Chr3.4202;evm.TU.Chr3.505;evm.TU.Chr3.5098;evm.TU.Chr4.1335;evm.TU.Chr4.1383;evm.TU.Chr4.1…	0.00946091	0.0094609111802685
GO:0000808	origin recognition complex	6	5	0.76	CC	0.000173227951188015	0.833333333333333	evm.TU.Chr1.3450;evm.TU.Chr1.3956;evm.TU.Chr2.467;evm.TU.Chr3.2965;evm.TU.Chr3.5150	0.00946091	0.0094609111802685
GO:0000347	THO complex	10	6	1.27	CC	0.000542091555206383	0.6	evm.TU.Chr1.2958;evm.TU.Chr2.4456;evm.TU.Chr5.5268;evm.TU.Chr5.5906;evm.TU.Chr6.184;evm.TU.Chr7.5607	0.0274918	0.027491786014038
GO:0016491	oxidoreductase activity	2329	439	264.6	MF	5.39300179107386e-29	0.188492915414341	evm.TU.Chr1.1001;evm.TU.Chr1.1194;evm.TU.Chr1.1201;evm.TU.Chr1.1333;evm.TU.Chr1.1481;evm.TU.Chr1.1482;evm.TU.Chr1.1962;evm.TU.Chr1.1967;evm.TU.Chr1.1999;evm.TU.Chr1.2468;evm.TU.Chr1.250;evm.TU.Chr1.2772;evm.TU.Chr1.2951;evm.TU.Chr1.3193;evm.TU.Chr1.3238;evm.TU.Chr1.3274;evm.TU.Chr1.37;evm.TU.Chr1.3768;evm.TU.Chr1.3930;evm.TU.Chr1.3933;evm.TU.Chr1.3955;evm.TU.Chr1.418;evm.TU.Chr1.4251;evm.TU.Chr1.…	1.33746e-25	1.27728989788591e-25
GO:0036094	small molecule binding	4857	777	551.81	MF	9.39332554946774e-28	0.159975293390982	evm.TU.Chr1.1055;evm.TU.Chr1.1061;evm.TU.Chr1.1098;evm.TU.Chr1.1149;evm.TU.Chr1.1401;evm.TU.Chr1.1410;evm.TU.Chr1.1411;evm.TU.Chr1.1416;evm.TU.Chr1.1548;evm.TU.Chr1.1579;evm.TU.Chr1.1589;evm.TU.Chr1.1645;evm.TU.Chr1.1689;evm.TU.Chr1.1844;evm.TU.Chr1.201;evm.TU.Chr1.2040;evm.TU.Chr1.2282;evm.TU.Chr1.231;evm.TU.Chr1.2353;evm.TU.Chr1.2399;evm.TU.Chr1.2520;evm.TU.Chr1.2523;evm.TU.Chr1.2542;evm.TU.Chr…	8.51148e-25	8.12853609830027e-25
GO:0043168	anion binding	4689	755	532.72	MF	1.02961457245137e-27	0.161015141821284	evm.TU.Chr1.1055;evm.TU.Chr1.1061;evm.TU.Chr1.1098;evm.TU.Chr1.1149;evm.TU.Chr1.1401;evm.TU.Chr1.1410;evm.TU.Chr1.1411;evm.TU.Chr1.1416;evm.TU.Chr1.1548;evm.TU.Chr1.1579;evm.TU.Chr1.1589;evm.TU.Chr1.1645;evm.TU.Chr1.1689;evm.TU.Chr1.1844;evm.TU.Chr1.201;evm.TU.Chr1.2040;evm.TU.Chr1.2282;evm.TU.Chr1.231;evm.TU.Chr1.2353;evm.TU.Chr1.2399;evm.TU.Chr1.2520;evm.TU.Chr1.2523;evm.TU.Chr1.2542;evm.TU.Chr…	8.51148e-25	8.12853609830027e-25
GO:0000166	nucleotide binding	4693	730	533.18	MF	2.76134699545191e-22	0.155550820370765	evm.TU.Chr1.1055;evm.TU.Chr1.1061;evm.TU.Chr1.1098;evm.TU.Chr1.1149;evm.TU.Chr1.1548;evm.TU.Chr1.1579;evm.TU.Chr1.1589;evm.TU.Chr1.1645;evm.TU.Chr1.1844;evm.TU.Chr1.201;evm.TU.Chr1.2040;evm.TU.Chr1.2282;evm.TU.Chr1.231;evm.TU.Chr1.2353;evm.TU.Chr1.2399;evm.TU.Chr1.2815;evm.TU.Chr1.2823;evm.TU.Chr1.2851;evm.TU.Chr1.2895;evm.TU.Chr1.2896;evm.TU.Chr1.2958;evm.TU.Chr1.3018;evm.TU.Chr1.3036;evm.TU.Chr…	1.36963e-19	1.30800647152985e-19
GO:1901265	nucleoside phosphate binding	4693	730	533.18	MF	2.76134699545191e-22	0.155550820370765	evm.TU.Chr1.1055;evm.TU.Chr1.1061;evm.TU.Chr1.1098;evm.TU.Chr1.1149;evm.TU.Chr1.1548;evm.TU.Chr1.1579;evm.TU.Chr1.1589;evm.TU.Chr1.1645;evm.TU.Chr1.1844;evm.TU.Chr1.201;evm.TU.Chr1.2040;evm.TU.Chr1.2282;evm.TU.Chr1.231;evm.TU.Chr1.2353;evm.TU.Chr1.2399;evm.TU.Chr1.2815;evm.TU.Chr1.2823;evm.TU.Chr1.2851;evm.TU.Chr1.2895;evm.TU.Chr1.2896;evm.TU.Chr1.2958;evm.TU.Chr1.3018;evm.TU.Chr1.3036;evm.TU.Chr…	1.36963e-19	1.30800647152985e-19
GO:0005524	ATP binding	3198	525	363.33	MF	2.62096175357432e-20	0.164165103189493	evm.TU.Chr1.1055;evm.TU.Chr1.1061;evm.TU.Chr1.1098;evm.TU.Chr1.1548;evm.TU.Chr1.1645;evm.TU.Chr1.1844;evm.TU.Chr1.201;evm.TU.Chr1.2040;evm.TU.Chr1.2282;evm.TU.Chr1.231;evm.TU.Chr1.2353;evm.TU.Chr1.2399;evm.TU.Chr1.2815;evm.TU.Chr1.2823;evm.TU.Chr1.2851;evm.TU.Chr1.2895;evm.TU.Chr1.2896;evm.TU.Chr1.2958;evm.TU.Chr1.3018;evm.TU.Chr1.3201;evm.TU.Chr1.3336;evm.TU.Chr1.3382;evm.TU.Chr1.3403;evm.TU.Chr…	1.08333e-17	1.0345901658846e-17
GO:0035639	purine ribonucleoside triphosphate binding	3481	555	395.48	MF	1.00082181020081e-18	0.159436943407067	evm.TU.Chr1.1055;evm.TU.Chr1.1061;evm.TU.Chr1.1098;evm.TU.Chr1.1548;evm.TU.Chr1.1645;evm.TU.Chr1.1844;evm.TU.Chr1.201;evm.TU.Chr1.2040;evm.TU.Chr1.2282;evm.TU.Chr1.231;evm.TU.Chr1.2353;evm.TU.Chr1.2399;evm.TU.Chr1.2815;evm.TU.Chr1.2823;evm.TU.Chr1.2851;evm.TU.Chr1.2895;evm.TU.Chr1.2896;evm.TU.Chr1.2958;evm.TU.Chr1.3018;evm.TU.Chr1.3201;evm.TU.Chr1.3336;evm.TU.Chr1.3382;evm.TU.Chr1.3403;evm.TU.Chr…	3.54577e-16	3.38623920744635e-16
GO:0097367	carbohydrate derivative binding	4381	669	497.73	MF	3.20657848195079e-18	0.152704861903675	evm.TU.Chr1.1055;evm.TU.Chr1.1061;evm.TU.Chr1.1098;evm.TU.Chr1.1149;evm.TU.Chr1.1548;evm.TU.Chr1.1579;evm.TU.Chr1.1589;evm.TU.Chr1.1645;evm.TU.Chr1.1844;evm.TU.Chr1.201;evm.TU.Chr1.2040;evm.TU.Chr1.2282;evm.TU.Chr1.231;evm.TU.Chr1.2353;evm.TU.Chr1.2399;evm.TU.Chr1.2609;evm.TU.Chr1.2815;evm.TU.Chr1.2823;evm.TU.Chr1.2851;evm.TU.Chr1.2895;evm.TU.Chr1.2896;evm.TU.Chr1.2958;evm.TU.Chr1.3018;evm.TU.Chr…	9.94039e-16	9.49315997945957e-16
GO:0030554	adenyl nucleotide binding	4033	624	458.2	MF	3.65408334642344e-18	0.15472353087032	evm.TU.Chr1.1055;evm.TU.Chr1.1061;evm.TU.Chr1.1098;evm.TU.Chr1.1149;evm.TU.Chr1.1548;evm.TU.Chr1.1579;evm.TU.Chr1.1589;evm.TU.Chr1.1645;evm.TU.Chr1.1844;evm.TU.Chr1.201;evm.TU.Chr1.2040;evm.TU.Chr1.2282;evm.TU.Chr1.231;evm.TU.Chr1.2353;evm.TU.Chr1.2399;evm.TU.Chr1.2815;evm.TU.Chr1.2823;evm.TU.Chr1.2851;evm.TU.Chr1.2895;evm.TU.Chr1.2896;evm.TU.Chr1.2958;evm.TU.Chr1.3018;evm.TU.Chr1.3036;evm.TU.Chr…	1.0069e-15	9.61600880637746e-16
GO:0032559	adenyl ribonucleotide binding	4028	623	457.63	MF	4.27018058414506e-18	0.154667328699106	evm.TU.Chr1.1055;evm.TU.Chr1.1061;evm.TU.Chr1.1098;evm.TU.Chr1.1149;evm.TU.Chr1.1548;evm.TU.Chr1.1579;evm.TU.Chr1.1589;evm.TU.Chr1.1645;evm.TU.Chr1.1844;evm.TU.Chr1.201;evm.TU.Chr1.2040;evm.TU.Chr1.2282;evm.TU.Chr1.231;evm.TU.Chr1.2353;evm.TU.Chr1.2399;evm.TU.Chr1.2815;evm.TU.Chr1.2823;evm.TU.Chr1.2851;evm.TU.Chr1.2895;evm.TU.Chr1.2896;evm.TU.Chr1.2958;evm.TU.Chr1.3018;evm.TU.Chr1.3036;evm.TU.Chr…	1.059e-15	1.01135855940278e-15
GO:0032553	ribonucleotide binding	4347	663	493.87	MF	6.48560641428544e-18	0.152518978605935	evm.TU.Chr1.1055;evm.TU.Chr1.1061;evm.TU.Chr1.1098;evm.TU.Chr1.1149;evm.TU.Chr1.1548;evm.TU.Chr1.1579;evm.TU.Chr1.1589;evm.TU.Chr1.1645;evm.TU.Chr1.1844;evm.TU.Chr1.201;evm.TU.Chr1.2040;evm.TU.Chr1.2282;evm.TU.Chr1.231;evm.TU.Chr1.2353;evm.TU.Chr1.2399;evm.TU.Chr1.2815;evm.TU.Chr1.2823;evm.TU.Chr1.2851;evm.TU.Chr1.2895;evm.TU.Chr1.2896;evm.TU.Chr1.2958;evm.TU.Chr1.3018;evm.TU.Chr1.3036;evm.TU.Chr…	1.46221e-15	1.39642243369782e-15
GO:0010427	abscisic acid binding	33	25	3.75	MF	1.23021802190708e-17	0.757575757575758	evm.TU.Chr1.1401;evm.TU.Chr1.1410;evm.TU.Chr1.1411;evm.TU.Chr1.1416;evm.TU.Chr1.2520;evm.TU.Chr1.2523;evm.TU.Chr1.2542;evm.TU.Chr1.2546;evm.TU.Chr1.2549;evm.TU.Chr1.2550;evm.TU.Chr1.2551;evm.TU.Chr1.2555;evm.TU.Chr1.2558;evm.TU.Chr1.2559;evm.TU.Chr1.2572;evm.TU.Chr1.2573;evm.TU.Chr1.2670;evm.TU.Chr1.2671;evm.TU.Chr2.1641;evm.TU.Chr7.2013;novel225;novel376;novel379;novel918;novel923	2.34688e-15	2.2412878941627e-15
GO:0019840	isoprenoid binding	33	25	3.75	MF	1.23021802190708e-17	0.757575757575758	evm.TU.Chr1.1401;evm.TU.Chr1.1410;evm.TU.Chr1.1411;evm.TU.Chr1.1416;evm.TU.Chr1.2520;evm.TU.Chr1.2523;evm.TU.Chr1.2542;evm.TU.Chr1.2546;evm.TU.Chr1.2549;evm.TU.Chr1.2550;evm.TU.Chr1.2551;evm.TU.Chr1.2555;evm.TU.Chr1.2558;evm.TU.Chr1.2559;evm.TU.Chr1.2572;evm.TU.Chr1.2573;evm.TU.Chr1.2670;evm.TU.Chr1.2671;evm.TU.Chr2.1641;evm.TU.Chr7.2013;novel225;novel376;novel379;novel918;novel923	2.34688e-15	2.2412878941627e-15
GO:0032555	purine ribonucleotide binding	4310	652	489.67	MF	8.97346163711091e-17	0.151276102088167	evm.TU.Chr1.1055;evm.TU.Chr1.1061;evm.TU.Chr1.1098;evm.TU.Chr1.1149;evm.TU.Chr1.1548;evm.TU.Chr1.1579;evm.TU.Chr1.1589;evm.TU.Chr1.1645;evm.TU.Chr1.1844;evm.TU.Chr1.201;evm.TU.Chr1.2040;evm.TU.Chr1.2282;evm.TU.Chr1.231;evm.TU.Chr1.2353;evm.TU.Chr1.2399;evm.TU.Chr1.2815;evm.TU.Chr1.2823;evm.TU.Chr1.2851;evm.TU.Chr1.2895;evm.TU.Chr1.2896;evm.TU.Chr1.2958;evm.TU.Chr1.3018;evm.TU.Chr1.3036;evm.TU.Chr…	1.58958e-14	1.51806681830824e-14
GO:0017076	purine nucleotide binding	4323	653	491.14	MF	1.17557207612264e-16	0.151052509831136	evm.TU.Chr1.1055;evm.TU.Chr1.1061;evm.TU.Chr1.1098;evm.TU.Chr1.1149;evm.TU.Chr1.1548;evm.TU.Chr1.1579;evm.TU.Chr1.1589;evm.TU.Chr1.1645;evm.TU.Chr1.1844;evm.TU.Chr1.201;evm.TU.Chr1.2040;evm.TU.Chr1.2282;evm.TU.Chr1.231;evm.TU.Chr1.2353;evm.TU.Chr1.2399;evm.TU.Chr1.2815;evm.TU.Chr1.2823;evm.TU.Chr1.2851;evm.TU.Chr1.2895;evm.TU.Chr1.2896;evm.TU.Chr1.2958;evm.TU.Chr1.3018;evm.TU.Chr1.3036;evm.TU.Chr…	1.94361e-14	1.85616643598312e-14
GO:0042562	hormone binding	35	25	3.98	MF	1.29344384853646e-16	0.714285714285714	evm.TU.Chr1.1401;evm.TU.Chr1.1410;evm.TU.Chr1.1411;evm.TU.Chr1.1416;evm.TU.Chr1.2520;evm.TU.Chr1.2523;evm.TU.Chr1.2542;evm.TU.Chr1.2546;evm.TU.Chr1.2549;evm.TU.Chr1.2550;evm.TU.Chr1.2551;evm.TU.Chr1.2555;evm.TU.Chr1.2558;evm.TU.Chr1.2559;evm.TU.Chr1.2572;evm.TU.Chr1.2573;evm.TU.Chr1.2670;evm.TU.Chr1.2671;evm.TU.Chr2.1641;evm.TU.Chr7.2013;novel225;novel376;novel379;novel918;novel923	2.00484e-14	1.9146372757941e-14
GO:0043178	alcohol binding	36	25	4.09	MF	3.77485550070432e-16	0.694444444444444	evm.TU.Chr1.1401;evm.TU.Chr1.1410;evm.TU.Chr1.1411;evm.TU.Chr1.1416;evm.TU.Chr1.2520;evm.TU.Chr1.2523;evm.TU.Chr1.2542;evm.TU.Chr1.2546;evm.TU.Chr1.2549;evm.TU.Chr1.2550;evm.TU.Chr1.2551;evm.TU.Chr1.2555;evm.TU.Chr1.2558;evm.TU.Chr1.2559;evm.TU.Chr1.2572;evm.TU.Chr1.2573;evm.TU.Chr1.2670;evm.TU.Chr1.2671;evm.TU.Chr2.1641;evm.TU.Chr7.2013;novel225;novel376;novel379;novel918;novel923	5.50685e-14	5.25908661088837e-14
GO:0016773	phosphotransferase activity, alcohol group as acceptor	2072	353	235.4	MF	6.15031771679708e-16	0.170366795366795	evm.TU.Chr1.10;evm.TU.Chr1.1098;evm.TU.Chr1.1645;evm.TU.Chr1.1844;evm.TU.Chr1.2040;evm.TU.Chr1.2282;evm.TU.Chr1.231;evm.TU.Chr1.2353;evm.TU.Chr1.3018;evm.TU.Chr1.3114;evm.TU.Chr1.3336;evm.TU.Chr1.3403;evm.TU.Chr1.3490;evm.TU.Chr1.3668;evm.TU.Chr1.3992;evm.TU.Chr1.4361;evm.TU.Chr1.704;evm.TU.Chr1.709;evm.TU.Chr1.722;evm.TU.Chr1.727;evm.TU.Chr1.90;evm.TU.Chr2.1006;evm.TU.Chr2.102;evm.TU.Chr2.1051;e…	8.47377e-14	8.09252331157511e-14
GO:0043167	ion binding	9496	1276	1078.86	MF	1.0739218035695e-15	0.134372367312553	evm.TU.Chr1.1001;evm.TU.Chr1.1024;evm.TU.Chr1.1055;evm.TU.Chr1.1061;evm.TU.Chr1.1098;evm.TU.Chr1.1149;evm.TU.Chr1.1401;evm.TU.Chr1.1410;evm.TU.Chr1.1411;evm.TU.Chr1.1416;evm.TU.Chr1.1498;evm.TU.Chr1.1548;evm.TU.Chr1.1579;evm.TU.Chr1.1589;evm.TU.Chr1.1645;evm.TU.Chr1.1689;evm.TU.Chr1.1844;evm.TU.Chr1.1962;evm.TU.Chr1.1967;evm.TU.Chr1.201;evm.TU.Chr1.2040;evm.TU.Chr1.2100;evm.TU.Chr1.211;evm.TU.Chr…	1.40175e-13	1.33868368866004e-13
GO:0016705	oxidoreductase activity, acting on paired donors, with incorporation or reduction of molecular oxygen	638	142	72.48	MF	1.57749070062292e-15	0.22257053291536	evm.TU.Chr1.1001;evm.TU.Chr1.2772;evm.TU.Chr1.3238;evm.TU.Chr1.3768;evm.TU.Chr1.4582;evm.TU.Chr1.481;evm.TU.Chr1.483;evm.TU.Chr1.489;evm.TU.Chr1.498;evm.TU.Chr1.502;evm.TU.Chr2.1010;evm.TU.Chr2.1083;evm.TU.Chr2.1145;evm.TU.Chr2.115;evm.TU.Chr2.1633;evm.TU.Chr2.184;evm.TU.Chr2.1946;evm.TU.Chr2.2304;evm.TU.Chr2.2307;evm.TU.Chr2.2424;evm.TU.Chr2.2457;evm.TU.Chr2.2491;evm.TU.Chr2.268;evm.TU.Chr2.2914…	1.95609e-13	1.86808109284293e-13
GO:0016757	glycosyltransferase activity	825	171	93.73	MF	2.33693240278381e-15	0.207272727272727	evm.TU.Chr1.1154;evm.TU.Chr1.1595;evm.TU.Chr1.1619;evm.TU.Chr1.1753;evm.TU.Chr1.2949;evm.TU.Chr1.3371;evm.TU.Chr1.3903;evm.TU.Chr1.4068;evm.TU.Chr1.428;evm.TU.Chr1.4317;evm.TU.Chr1.4409;evm.TU.Chr1.4450;evm.TU.Chr1.548;evm.TU.Chr1.552;evm.TU.Chr2.1098;evm.TU.Chr2.243;evm.TU.Chr2.2601;evm.TU.Chr2.2658;evm.TU.Chr2.273;evm.TU.Chr2.2903;evm.TU.Chr2.3256;evm.TU.Chr2.3725;evm.TU.Chr2.4314;evm.TU.Chr2.4…	2.75981e-13	2.63563804825241e-13
GO:0033293	monocarboxylic acid binding	47	28	5.34	MF	2.49020710814585e-15	0.595744680851064	evm.TU.Chr1.1401;evm.TU.Chr1.1410;evm.TU.Chr1.1411;evm.TU.Chr1.1416;evm.TU.Chr1.2520;evm.TU.Chr1.2523;evm.TU.Chr1.2542;evm.TU.Chr1.2546;evm.TU.Chr1.2549;evm.TU.Chr1.2550;evm.TU.Chr1.2551;evm.TU.Chr1.2555;evm.TU.Chr1.2558;evm.TU.Chr1.2559;evm.TU.Chr1.2572;evm.TU.Chr1.2573;evm.TU.Chr1.2670;evm.TU.Chr1.2671;evm.TU.Chr2.1641;evm.TU.Chr2.94;evm.TU.Chr3.3993;evm.TU.Chr4.1430;evm.TU.Chr7.2013;novel225;n…	2.80714e-13	2.68084497288428e-13
GO:0004672	protein kinase activity	1898	326	215.63	MF	3.0368003862475e-15	0.171759747102213	evm.TU.Chr1.1098;evm.TU.Chr1.1645;evm.TU.Chr1.1844;evm.TU.Chr1.2040;evm.TU.Chr1.2282;evm.TU.Chr1.231;evm.TU.Chr1.2353;evm.TU.Chr1.3018;evm.TU.Chr1.3114;evm.TU.Chr1.3336;evm.TU.Chr1.3403;evm.TU.Chr1.3490;evm.TU.Chr1.3668;evm.TU.Chr1.3992;evm.TU.Chr1.4361;evm.TU.Chr1.704;evm.TU.Chr1.709;evm.TU.Chr1.722;evm.TU.Chr1.727;evm.TU.Chr1.90;evm.TU.Chr2.102;evm.TU.Chr2.1051;evm.TU.Chr2.1133;evm.TU.Chr2.1134…	3.27446e-13	3.12713998583838e-13
GO:0016301	kinase activity	2320	377	263.58	MF	7.60318338518752e-14	0.1625	evm.TU.Chr1.10;evm.TU.Chr1.1098;evm.TU.Chr1.1481;evm.TU.Chr1.1645;evm.TU.Chr1.1844;evm.TU.Chr1.2040;evm.TU.Chr1.2282;evm.TU.Chr1.231;evm.TU.Chr1.2353;evm.TU.Chr1.3018;evm.TU.Chr1.310;evm.TU.Chr1.3114;evm.TU.Chr1.3336;evm.TU.Chr1.3382;evm.TU.Chr1.3403;evm.TU.Chr1.3490;evm.TU.Chr1.3599;evm.TU.Chr1.3668;evm.TU.Chr1.3992;evm.TU.Chr1.4361;evm.TU.Chr1.704;evm.TU.Chr1.709;evm.TU.Chr1.722;evm.TU.Chr1.727…	7.85662e-12	7.50314149854032e-12
GO:0004864	protein phosphatase inhibitor activity	52	28	5.91	MF	8.57516397453355e-14	0.538461538461538	evm.TU.Chr1.1401;evm.TU.Chr1.1410;evm.TU.Chr1.1411;evm.TU.Chr1.1416;evm.TU.Chr1.2520;evm.TU.Chr1.2523;evm.TU.Chr1.2542;evm.TU.Chr1.2546;evm.TU.Chr1.2549;evm.TU.Chr1.2550;evm.TU.Chr1.2551;evm.TU.Chr1.2555;evm.TU.Chr1.2558;evm.TU.Chr1.2559;evm.TU.Chr1.2572;evm.TU.Chr1.2573;evm.TU.Chr1.2670;evm.TU.Chr1.2671;evm.TU.Chr2.1641;evm.TU.Chr2.567;evm.TU.Chr3.3241;evm.TU.Chr4.1188;evm.TU.Chr7.2013;novel225;…	8.17939e-12	7.81138418732813e-12
GO:0019212	phosphatase inhibitor activity	52	28	5.91	MF	8.57516397453355e-14	0.538461538461538	evm.TU.Chr1.1401;evm.TU.Chr1.1410;evm.TU.Chr1.1411;evm.TU.Chr1.1416;evm.TU.Chr1.2520;evm.TU.Chr1.2523;evm.TU.Chr1.2542;evm.TU.Chr1.2546;evm.TU.Chr1.2549;evm.TU.Chr1.2550;evm.TU.Chr1.2551;evm.TU.Chr1.2555;evm.TU.Chr1.2558;evm.TU.Chr1.2559;evm.TU.Chr1.2572;evm.TU.Chr1.2573;evm.TU.Chr1.2670;evm.TU.Chr1.2671;evm.TU.Chr2.1641;evm.TU.Chr2.567;evm.TU.Chr3.3241;evm.TU.Chr4.1188;evm.TU.Chr7.2013;novel225;…	8.17939e-12	7.81138418732813e-12
GO:0019888	protein phosphatase regulator activity	66	31	7.5	MF	5.14577845568595e-13	0.46969696969697	evm.TU.Chr1.1401;evm.TU.Chr1.1410;evm.TU.Chr1.1411;evm.TU.Chr1.1416;evm.TU.Chr1.2520;evm.TU.Chr1.2523;evm.TU.Chr1.2542;evm.TU.Chr1.2546;evm.TU.Chr1.2549;evm.TU.Chr1.2550;evm.TU.Chr1.2551;evm.TU.Chr1.2555;evm.TU.Chr1.2558;evm.TU.Chr1.2559;evm.TU.Chr1.2572;evm.TU.Chr1.2573;evm.TU.Chr1.2670;evm.TU.Chr1.2671;evm.TU.Chr2.16;evm.TU.Chr2.1641;evm.TU.Chr2.567;evm.TU.Chr3.3241;evm.TU.Chr3.5025;evm.TU.Chr4…	4.72649e-11	4.51384075060171e-11
GO:0043177	organic acid binding	49	26	5.57	MF	1.04293282696083e-12	0.530612244897959	evm.TU.Chr1.1401;evm.TU.Chr1.1410;evm.TU.Chr1.1411;evm.TU.Chr1.1416;evm.TU.Chr1.2520;evm.TU.Chr1.2523;evm.TU.Chr1.2542;evm.TU.Chr1.2546;evm.TU.Chr1.2549;evm.TU.Chr1.2550;evm.TU.Chr1.2551;evm.TU.Chr1.2555;evm.TU.Chr1.2558;evm.TU.Chr1.2559;evm.TU.Chr1.2572;evm.TU.Chr1.2573;evm.TU.Chr1.2670;evm.TU.Chr1.2671;evm.TU.Chr2.1641;evm.TU.Chr6.2103;evm.TU.Chr7.2013;novel225;novel376;novel379;novel918;novel9…	9.23741e-11	8.82180022805217e-11
GO:0019208	phosphatase regulator activity	68	31	7.73	MF	1.3984055788781e-12	0.455882352941176	evm.TU.Chr1.1401;evm.TU.Chr1.1410;evm.TU.Chr1.1411;evm.TU.Chr1.1416;evm.TU.Chr1.2520;evm.TU.Chr1.2523;evm.TU.Chr1.2542;evm.TU.Chr1.2546;evm.TU.Chr1.2549;evm.TU.Chr1.2550;evm.TU.Chr1.2551;evm.TU.Chr1.2555;evm.TU.Chr1.2558;evm.TU.Chr1.2559;evm.TU.Chr1.2572;evm.TU.Chr1.2573;evm.TU.Chr1.2670;evm.TU.Chr1.2671;evm.TU.Chr2.16;evm.TU.Chr2.1641;evm.TU.Chr2.567;evm.TU.Chr3.3241;evm.TU.Chr3.5025;evm.TU.Chr4…	1.19588e-10	1.14207352176978e-10
GO:0008289	lipid binding	241	67	27.38	MF	1.82041963176305e-12	0.278008298755187	evm.TU.Chr1.1401;evm.TU.Chr1.1410;evm.TU.Chr1.1411;evm.TU.Chr1.1416;evm.TU.Chr1.2520;evm.TU.Chr1.2523;evm.TU.Chr1.2542;evm.TU.Chr1.2546;evm.TU.Chr1.2549;evm.TU.Chr1.2550;evm.TU.Chr1.2551;evm.TU.Chr1.2555;evm.TU.Chr1.2558;evm.TU.Chr1.2559;evm.TU.Chr1.2572;evm.TU.Chr1.2573;evm.TU.Chr1.2670;evm.TU.Chr1.2671;evm.TU.Chr1.3125;evm.TU.Chr2.1357;evm.TU.Chr2.1615;evm.TU.Chr2.1641;evm.TU.Chr2.6069;evm.TU.C…	1.50488e-10	1.43717339349715e-10
GO:0031406	carboxylic acid binding	61	29	6.93	MF	1.96597318264237e-12	0.475409836065574	evm.TU.Chr1.1401;evm.TU.Chr1.1410;evm.TU.Chr1.1411;evm.TU.Chr1.1416;evm.TU.Chr1.2520;evm.TU.Chr1.2523;evm.TU.Chr1.2542;evm.TU.Chr1.2546;evm.TU.Chr1.2549;evm.TU.Chr1.2550;evm.TU.Chr1.2551;evm.TU.Chr1.2555;evm.TU.Chr1.2558;evm.TU.Chr1.2559;evm.TU.Chr1.2572;evm.TU.Chr1.2573;evm.TU.Chr1.2670;evm.TU.Chr1.2671;evm.TU.Chr2.1641;evm.TU.Chr2.94;evm.TU.Chr3.3993;evm.TU.Chr4.1430;evm.TU.Chr6.2103;evm.TU.Chr…	1.57278e-10	1.50201686279978e-10
GO:0004497	monooxygenase activity	483	104	54.87	MF	7.729699531695e-11	0.215320910973085	evm.TU.Chr1.1001;evm.TU.Chr1.3238;evm.TU.Chr1.3768;evm.TU.Chr1.3955;evm.TU.Chr1.4520;evm.TU.Chr1.4582;evm.TU.Chr2.1010;evm.TU.Chr2.1083;evm.TU.Chr2.1145;evm.TU.Chr2.115;evm.TU.Chr2.184;evm.TU.Chr2.1946;evm.TU.Chr2.2424;evm.TU.Chr2.268;evm.TU.Chr2.2914;evm.TU.Chr2.3216;evm.TU.Chr2.3217;evm.TU.Chr2.3219;evm.TU.Chr2.3233;evm.TU.Chr2.3250;evm.TU.Chr2.4030;evm.TU.Chr2.4040;evm.TU.Chr2.4042;evm.TU.Chr2…	5.99052e-09	5.72099471918215e-09
GO:0008194	UDP-glycosyltransferase activity	457	98	51.92	MF	3.4217895065606e-10	0.214442013129103	evm.TU.Chr1.1595;evm.TU.Chr1.1619;evm.TU.Chr1.3371;evm.TU.Chr1.428;evm.TU.Chr1.4450;evm.TU.Chr1.548;evm.TU.Chr1.552;evm.TU.Chr2.1098;evm.TU.Chr2.2601;evm.TU.Chr2.2903;evm.TU.Chr2.3725;evm.TU.Chr2.455;evm.TU.Chr2.5291;evm.TU.Chr2.5292;evm.TU.Chr2.5297;evm.TU.Chr2.5305;evm.TU.Chr2.5706;evm.TU.Chr2.5732;evm.TU.Chr2.5733;evm.TU.Chr2.905;evm.TU.Chr3.1698;evm.TU.Chr3.1702;evm.TU.Chr3.1704;evm.TU.Chr3.1…	2.57153e-08	2.45582978939756e-08
GO:0003774	cytoskeletal motor activity	91	33	10.34	MF	4.74087162566584e-10	0.362637362637363	evm.TU.Chr1.1548;evm.TU.Chr1.2823;evm.TU.Chr1.366;evm.TU.Chr2.101;evm.TU.Chr2.2288;evm.TU.Chr2.285;evm.TU.Chr2.4444;evm.TU.Chr2.4970;evm.TU.Chr2.864;evm.TU.Chr3.3499;evm.TU.Chr3.4674;evm.TU.Chr4.1552;evm.TU.Chr4.2262;evm.TU.Chr4.3005;evm.TU.Chr4.396;evm.TU.Chr4.601;evm.TU.Chr4.773;evm.TU.Chr5.3545;evm.TU.Chr5.4189;evm.TU.Chr5.4923;evm.TU.Chr5.604;evm.TU.Chr5.7029;evm.TU.Chr6.1410;evm.TU.Chr6.2007…	3.45805e-08	3.30246475472079e-08
GO:0008017	microtubule binding	136	42	15.45	MF	7.34648922231156e-10	0.308823529411765	evm.TU.Chr1.1548;evm.TU.Chr1.2282;evm.TU.Chr1.27;evm.TU.Chr1.2823;evm.TU.Chr1.3148;evm.TU.Chr1.366;evm.TU.Chr1.595;evm.TU.Chr2.1488;evm.TU.Chr2.285;evm.TU.Chr2.4444;evm.TU.Chr2.4970;evm.TU.Chr2.864;evm.TU.Chr3.1080;evm.TU.Chr3.3499;evm.TU.Chr3.4482;evm.TU.Chr3.4674;evm.TU.Chr3.5058;evm.TU.Chr4.1552;evm.TU.Chr4.2262;evm.TU.Chr4.3005;evm.TU.Chr4.396;evm.TU.Chr4.601;evm.TU.Chr4.773;evm.TU.Chr5.3545;…	5.20551e-08	4.97130849630105e-08
GO:0016614	oxidoreductase activity, acting on CH-OH group of donors	362	81	41.13	MF	1.45783444357472e-09	0.223756906077348	evm.TU.Chr1.1481;evm.TU.Chr1.1482;evm.TU.Chr1.250;evm.TU.Chr1.3274;evm.TU.Chr1.3930;evm.TU.Chr1.3933;evm.TU.Chr1.418;evm.TU.Chr1.790;evm.TU.Chr1.819;evm.TU.Chr2.3125;evm.TU.Chr2.3129;evm.TU.Chr2.3134;evm.TU.Chr2.3139;evm.TU.Chr2.3144;evm.TU.Chr2.3509;evm.TU.Chr2.4126;evm.TU.Chr2.4354;evm.TU.Chr2.5414;evm.TU.Chr2.5900;evm.TU.Chr2.790;evm.TU.Chr2.794;evm.TU.Chr2.834;evm.TU.Chr2.939;evm.TU.Chr3.1005…	1.00429e-07	9.59101607614948e-08
GO:0004674	protein serine/threonine kinase activity	1034	181	117.47	MF	1.50854765512352e-09	0.17504835589942	evm.TU.Chr1.1645;evm.TU.Chr1.2040;evm.TU.Chr1.231;evm.TU.Chr1.3336;evm.TU.Chr1.4361;evm.TU.Chr1.709;evm.TU.Chr1.722;evm.TU.Chr2.1133;evm.TU.Chr2.1187;evm.TU.Chr2.1246;evm.TU.Chr2.1294;evm.TU.Chr2.1337;evm.TU.Chr2.1409;evm.TU.Chr2.162;evm.TU.Chr2.210;evm.TU.Chr2.2685;evm.TU.Chr2.2763;evm.TU.Chr2.2796;evm.TU.Chr2.2815;evm.TU.Chr2.3062;evm.TU.Chr2.3188;evm.TU.Chr2.3343;evm.TU.Chr2.3715;evm.TU.Chr2.3…	1.01113e-07	9.65642168997988e-08
GO:0015631	tubulin binding	148	43	16.81	MF	3.76138011088636e-09	0.290540540540541	evm.TU.Chr1.1548;evm.TU.Chr1.2282;evm.TU.Chr1.27;evm.TU.Chr1.2823;evm.TU.Chr1.3148;evm.TU.Chr1.366;evm.TU.Chr1.595;evm.TU.Chr2.1488;evm.TU.Chr2.285;evm.TU.Chr2.4444;evm.TU.Chr2.4970;evm.TU.Chr2.864;evm.TU.Chr3.1080;evm.TU.Chr3.1821;evm.TU.Chr3.3499;evm.TU.Chr3.4482;evm.TU.Chr3.4674;evm.TU.Chr3.5058;evm.TU.Chr4.1552;evm.TU.Chr4.2262;evm.TU.Chr4.3005;evm.TU.Chr4.396;evm.TU.Chr4.601;evm.TU.Chr4.773;…	2.4548e-07	2.34435048462446e-07
GO:0016682	oxidoreductase activity, acting on diphenols and related substances as donors, oxygen as acceptor	99	33	11.25	MF	5.63702380779426e-09	0.333333333333333	evm.TU.Chr1.37;evm.TU.Chr2.3787;evm.TU.Chr2.3788;evm.TU.Chr2.3826;evm.TU.Chr2.3831;evm.TU.Chr2.3838;evm.TU.Chr2.3872;evm.TU.Chr2.3893;evm.TU.Chr2.3900;evm.TU.Chr3.1842;evm.TU.Chr3.1852;evm.TU.Chr3.3290;evm.TU.Chr3.3453;evm.TU.Chr3.4202;evm.TU.Chr3.4439;evm.TU.Chr3.5098;evm.TU.Chr4.1335;evm.TU.Chr4.1383;evm.TU.Chr4.1524;evm.TU.Chr5.1184;evm.TU.Chr5.5138;evm.TU.Chr5.6428;evm.TU.Chr5.6431;evm.TU.Chr…	3.58457e-07	3.42329381040137e-07
GO:0005506	iron ion binding	440	91	49.99	MF	9.4672960537404e-09	0.206818181818182	evm.TU.Chr1.1001;evm.TU.Chr1.3238;evm.TU.Chr1.3768;evm.TU.Chr1.3955;evm.TU.Chr1.4520;evm.TU.Chr1.4582;evm.TU.Chr2.1010;evm.TU.Chr2.1083;evm.TU.Chr2.1145;evm.TU.Chr2.115;evm.TU.Chr2.1633;evm.TU.Chr2.184;evm.TU.Chr2.2424;evm.TU.Chr2.2914;evm.TU.Chr2.3216;evm.TU.Chr2.3217;evm.TU.Chr2.3219;evm.TU.Chr2.4030;evm.TU.Chr2.4901;evm.TU.Chr3.1099;evm.TU.Chr3.115;evm.TU.Chr3.1752;evm.TU.Chr3.1999;evm.TU.Chr3…	5.86972e-07	5.60563582129366e-07
GO:0016679	oxidoreductase activity, acting on diphenols and related substances as donors	101	33	11.47	MF	9.93285532247561e-09	0.326732673267327	evm.TU.Chr1.37;evm.TU.Chr2.3787;evm.TU.Chr2.3788;evm.TU.Chr2.3826;evm.TU.Chr2.3831;evm.TU.Chr2.3838;evm.TU.Chr2.3872;evm.TU.Chr2.3893;evm.TU.Chr2.3900;evm.TU.Chr3.1842;evm.TU.Chr3.1852;evm.TU.Chr3.3290;evm.TU.Chr3.3453;evm.TU.Chr3.4202;evm.TU.Chr3.4439;evm.TU.Chr3.5098;evm.TU.Chr4.1335;evm.TU.Chr4.1383;evm.TU.Chr4.1524;evm.TU.Chr5.1184;evm.TU.Chr5.5138;evm.TU.Chr5.6428;evm.TU.Chr5.6431;evm.TU.Chr…	6.00817e-07	5.73784967280363e-07
GO:0051213	dioxygenase activity	259	60	29.43	MF	5.0904785168993e-08	0.231660231660232	evm.TU.Chr1.2772;evm.TU.Chr1.3193;evm.TU.Chr1.483;evm.TU.Chr1.489;evm.TU.Chr1.498;evm.TU.Chr1.502;evm.TU.Chr2.2304;evm.TU.Chr2.2307;evm.TU.Chr2.2457;evm.TU.Chr2.2491;evm.TU.Chr2.2793;evm.TU.Chr2.2812;evm.TU.Chr2.4054;evm.TU.Chr2.4536;evm.TU.Chr2.4956;evm.TU.Chr2.4959;evm.TU.Chr2.4960;evm.TU.Chr2.5752;evm.TU.Chr3.1548;evm.TU.Chr3.2345;evm.TU.Chr3.3396;evm.TU.Chr3.4124;evm.TU.Chr3.5018;evm.TU.Chr3.…	3.00581e-06	2.87057059223645e-06
GO:0008092	cytoskeletal protein binding	248	58	28.18	MF	5.93499885133975e-08	0.233870967741935	evm.TU.Chr1.1548;evm.TU.Chr1.2282;evm.TU.Chr1.27;evm.TU.Chr1.2823;evm.TU.Chr1.3148;evm.TU.Chr1.366;evm.TU.Chr1.595;evm.TU.Chr1.922;evm.TU.Chr2.101;evm.TU.Chr2.1488;evm.TU.Chr2.1617;evm.TU.Chr2.1944;evm.TU.Chr2.2288;evm.TU.Chr2.285;evm.TU.Chr2.4444;evm.TU.Chr2.4672;evm.TU.Chr2.4970;evm.TU.Chr2.541;evm.TU.Chr2.864;evm.TU.Chr3.1080;evm.TU.Chr3.1821;evm.TU.Chr3.3499;evm.TU.Chr3.4306;evm.TU.Chr3.4482;…	3.42298e-06	3.26897121554821e-06
GO:0020037	heme binding	466	92	52.94	MF	7.93691504208845e-08	0.197424892703863	evm.TU.Chr1.1001;evm.TU.Chr1.3238;evm.TU.Chr1.3768;evm.TU.Chr1.4582;evm.TU.Chr2.1010;evm.TU.Chr2.1083;evm.TU.Chr2.1145;evm.TU.Chr2.115;evm.TU.Chr2.1738;evm.TU.Chr2.184;evm.TU.Chr2.1847;evm.TU.Chr2.2424;evm.TU.Chr2.2914;evm.TU.Chr2.3216;evm.TU.Chr2.3217;evm.TU.Chr2.3219;evm.TU.Chr2.3765;evm.TU.Chr2.4030;evm.TU.Chr2.4901;evm.TU.Chr2.648;evm.TU.Chr3.1099;evm.TU.Chr3.115;evm.TU.Chr3.1752;evm.TU.Chr3.…	4.47353e-06	4.27226288150694e-06
GO:0046982	protein heterodimerization activity	110	33	12.5	MF	1.01827738180816e-07	0.3	evm.TU.Chr2.1980;evm.TU.Chr2.2223;evm.TU.Chr2.2372;evm.TU.Chr2.938;evm.TU.Chr3.1060;evm.TU.Chr4.295;evm.TU.Chr4.497;evm.TU.Chr4.656;evm.TU.Chr5.1575;evm.TU.Chr5.1579;evm.TU.Chr5.1582;evm.TU.Chr5.1583;evm.TU.Chr5.1590;evm.TU.Chr5.1621;evm.TU.Chr5.1622;evm.TU.Chr5.1624;evm.TU.Chr5.1951;evm.TU.Chr5.1956;evm.TU.Chr5.1961;evm.TU.Chr5.1964;evm.TU.Chr5.1971;evm.TU.Chr5.1997;evm.TU.Chr5.2000;evm.TU.Chr5.…	5.61184e-06	5.35935464109558e-06
GO:0016616	oxidoreductase activity, acting on the CH-OH group of donors, NAD or NADP as acceptor	309	67	35.11	MF	1.31399681418563e-07	0.216828478964401	evm.TU.Chr1.1481;evm.TU.Chr1.1482;evm.TU.Chr1.250;evm.TU.Chr1.3274;evm.TU.Chr1.418;evm.TU.Chr1.790;evm.TU.Chr1.819;evm.TU.Chr2.3125;evm.TU.Chr2.3129;evm.TU.Chr2.3134;evm.TU.Chr2.3139;evm.TU.Chr2.3144;evm.TU.Chr2.3509;evm.TU.Chr2.4126;evm.TU.Chr2.4354;evm.TU.Chr2.5414;evm.TU.Chr2.5900;evm.TU.Chr2.790;evm.TU.Chr2.794;evm.TU.Chr2.834;evm.TU.Chr3.1005;evm.TU.Chr3.1120;evm.TU.Chr3.1141;evm.TU.Chr3.12;…	7.08416e-06	6.76542982132187e-06
GO:0038023	signaling receptor activity	86	28	9.77	MF	1.38713868102397e-07	0.325581395348837	evm.TU.Chr1.1401;evm.TU.Chr1.1410;evm.TU.Chr1.1411;evm.TU.Chr1.1416;evm.TU.Chr1.2520;evm.TU.Chr1.2523;evm.TU.Chr1.2542;evm.TU.Chr1.2546;evm.TU.Chr1.2549;evm.TU.Chr1.2550;evm.TU.Chr1.2551;evm.TU.Chr1.2555;evm.TU.Chr1.2558;evm.TU.Chr1.2559;evm.TU.Chr1.2572;evm.TU.Chr1.2573;evm.TU.Chr1.2670;evm.TU.Chr1.2671;evm.TU.Chr1.3018;evm.TU.Chr1.4222;evm.TU.Chr2.1641;evm.TU.Chr5.6840;evm.TU.Chr7.2013;novel225…	7.31937e-06	6.990060542674e-06
GO:0005215	transporter activity	1377	217	156.44	MF	2.65932350719835e-07	0.15758896151053	evm.TU.Chr1.1055;evm.TU.Chr1.1061;evm.TU.Chr1.1064;evm.TU.Chr1.1456;evm.TU.Chr1.1988;evm.TU.Chr1.2289;evm.TU.Chr1.2851;evm.TU.Chr1.2895;evm.TU.Chr1.2896;evm.TU.Chr1.312;evm.TU.Chr1.3348;evm.TU.Chr1.3439;evm.TU.Chr1.3585;evm.TU.Chr1.3706;evm.TU.Chr1.3814;evm.TU.Chr1.3822;evm.TU.Chr1.3941;evm.TU.Chr1.4358;evm.TU.Chr1.4454;evm.TU.Chr1.4466;evm.TU.Chr1.481;evm.TU.Chr2.1105;evm.TU.Chr2.1147;evm.TU.Chr…	1.37398e-05	1.31216620420971e-05
GO:0005507	copper ion binding	109	32	12.38	MF	2.73922863254047e-07	0.293577981651376	evm.TU.Chr1.1962;evm.TU.Chr1.1967;evm.TU.Chr2.3787;evm.TU.Chr2.3788;evm.TU.Chr2.3826;evm.TU.Chr2.3831;evm.TU.Chr2.3838;evm.TU.Chr2.3872;evm.TU.Chr2.3893;evm.TU.Chr2.3900;evm.TU.Chr3.1842;evm.TU.Chr3.1852;evm.TU.Chr3.3290;evm.TU.Chr3.3453;evm.TU.Chr3.4202;evm.TU.Chr3.4439;evm.TU.Chr3.5098;evm.TU.Chr4.1335;evm.TU.Chr4.1383;evm.TU.Chr4.1524;evm.TU.Chr5.1184;evm.TU.Chr5.5138;evm.TU.Chr6.2504;evm.TU.C…	1.38639e-05	1.32400954311838e-05
GO:0022857	transmembrane transporter activity	1348	213	153.15	MF	2.81558589323604e-07	0.158011869436202	evm.TU.Chr1.1055;evm.TU.Chr1.1061;evm.TU.Chr1.1064;evm.TU.Chr1.1456;evm.TU.Chr1.1988;evm.TU.Chr1.2289;evm.TU.Chr1.2851;evm.TU.Chr1.2895;evm.TU.Chr1.2896;evm.TU.Chr1.312;evm.TU.Chr1.3348;evm.TU.Chr1.3439;evm.TU.Chr1.3585;evm.TU.Chr1.3706;evm.TU.Chr1.3814;evm.TU.Chr1.3822;evm.TU.Chr1.3941;evm.TU.Chr1.4358;evm.TU.Chr1.4454;evm.TU.Chr1.4466;evm.TU.Chr1.481;evm.TU.Chr2.1105;evm.TU.Chr2.1147;evm.TU.Chr…	1.39653e-05	1.33369858100654e-05
GO:0015291	secondary active transmembrane transporter activity	273	60	31.02	MF	3.58194759710639e-07	0.21978021978022	evm.TU.Chr1.1988;evm.TU.Chr1.2289;evm.TU.Chr1.3348;evm.TU.Chr1.3439;evm.TU.Chr1.3706;evm.TU.Chr1.3941;evm.TU.Chr2.1105;evm.TU.Chr2.1147;evm.TU.Chr2.2161;evm.TU.Chr2.2258;evm.TU.Chr2.2331;evm.TU.Chr2.2410;evm.TU.Chr2.3253;evm.TU.Chr2.3287;evm.TU.Chr2.4421;evm.TU.Chr2.4720;evm.TU.Chr2.4731;evm.TU.Chr2.5122;evm.TU.Chr2.5162;evm.TU.Chr2.5306;evm.TU.Chr2.6044;evm.TU.Chr2.6066;evm.TU.Chr2.784;evm.TU.Ch…	1.74181e-05	1.66344315655096e-05
GO:0060089	molecular transducer activity	90	28	10.23	MF	4.02610104023859e-07	0.311111111111111	evm.TU.Chr1.1401;evm.TU.Chr1.1410;evm.TU.Chr1.1411;evm.TU.Chr1.1416;evm.TU.Chr1.2520;evm.TU.Chr1.2523;evm.TU.Chr1.2542;evm.TU.Chr1.2546;evm.TU.Chr1.2549;evm.TU.Chr1.2550;evm.TU.Chr1.2551;evm.TU.Chr1.2555;evm.TU.Chr1.2558;evm.TU.Chr1.2559;evm.TU.Chr1.2572;evm.TU.Chr1.2573;evm.TU.Chr1.2670;evm.TU.Chr1.2671;evm.TU.Chr1.3018;evm.TU.Chr1.4222;evm.TU.Chr2.1641;evm.TU.Chr5.6840;evm.TU.Chr7.2013;novel225…	1.92014e-05	1.83375047379288e-05
GO:0005509	calcium ion binding	302	64	34.31	MF	5.83683665334694e-07	0.211920529801325	evm.TU.Chr1.211;evm.TU.Chr1.214;evm.TU.Chr1.236;evm.TU.Chr1.2951;evm.TU.Chr1.743;evm.TU.Chr2.457;evm.TU.Chr2.5193;evm.TU.Chr2.5196;evm.TU.Chr2.5924;evm.TU.Chr2.804;evm.TU.Chr3.2609;evm.TU.Chr3.36;evm.TU.Chr3.541;evm.TU.Chr3.558;evm.TU.Chr4.1012;evm.TU.Chr4.1262;evm.TU.Chr4.2494;evm.TU.Chr4.27;evm.TU.Chr4.3780;evm.TU.Chr5.1604;evm.TU.Chr5.1978;evm.TU.Chr5.2793;evm.TU.Chr5.2926;evm.TU.Chr5.4536;evm…	2.7312e-05	2.60831826614312e-05
GO:0052716	hydroquinone:oxygen oxidoreductase activity	72	24	8.18	MF	6.55186547434841e-07	0.333333333333333	evm.TU.Chr2.3787;evm.TU.Chr2.3788;evm.TU.Chr2.3826;evm.TU.Chr2.3831;evm.TU.Chr2.3838;evm.TU.Chr2.3872;evm.TU.Chr2.3893;evm.TU.Chr2.3900;evm.TU.Chr3.1842;evm.TU.Chr3.1852;evm.TU.Chr3.3290;evm.TU.Chr3.4202;evm.TU.Chr3.5098;evm.TU.Chr4.1335;evm.TU.Chr4.1383;evm.TU.Chr4.1524;evm.TU.Chr5.1184;evm.TU.Chr6.2504;evm.TU.Chr6.3227;evm.TU.Chr6.3235;evm.TU.Chr6.5377;evm.TU.Chr6.5378;evm.TU.Chr7.5057;novel103…	3.009e-05	2.87362520804755e-05
GO:0046906	tetrapyrrole binding	495	93	56.24	MF	6.97070128428582e-07	0.187878787878788	evm.TU.Chr1.1001;evm.TU.Chr1.3238;evm.TU.Chr1.3768;evm.TU.Chr1.4582;evm.TU.Chr2.1010;evm.TU.Chr2.1083;evm.TU.Chr2.1145;evm.TU.Chr2.115;evm.TU.Chr2.1738;evm.TU.Chr2.184;evm.TU.Chr2.1847;evm.TU.Chr2.2424;evm.TU.Chr2.2914;evm.TU.Chr2.3216;evm.TU.Chr2.3217;evm.TU.Chr2.3219;evm.TU.Chr2.3765;evm.TU.Chr2.4030;evm.TU.Chr2.4901;evm.TU.Chr2.648;evm.TU.Chr3.1099;evm.TU.Chr3.115;evm.TU.Chr3.1752;evm.TU.Chr3.…	3.14315e-05	3.001737395147e-05
GO:0004857	enzyme inhibitor activity	206	48	23.4	MF	8.84935140938427e-07	0.233009708737864	evm.TU.Chr1.1401;evm.TU.Chr1.1410;evm.TU.Chr1.1411;evm.TU.Chr1.1416;evm.TU.Chr1.2520;evm.TU.Chr1.2523;evm.TU.Chr1.2542;evm.TU.Chr1.2546;evm.TU.Chr1.2549;evm.TU.Chr1.2550;evm.TU.Chr1.2551;evm.TU.Chr1.2555;evm.TU.Chr1.2558;evm.TU.Chr1.2559;evm.TU.Chr1.2572;evm.TU.Chr1.2573;evm.TU.Chr1.2670;evm.TU.Chr1.2671;evm.TU.Chr1.568;evm.TU.Chr2.1152;evm.TU.Chr2.1641;evm.TU.Chr2.567;evm.TU.Chr3.1100;evm.TU.Chr…	3.919e-05	3.74267681787869e-05
GO:0004553	hydrolase activity, hydrolyzing O-glycosyl compounds	472	89	53.62	MF	1.02438070439541e-06	0.188559322033898	evm.TU.Chr1.151;evm.TU.Chr1.1733;evm.TU.Chr1.2535;evm.TU.Chr1.2604;evm.TU.Chr1.2609;evm.TU.Chr1.2811;evm.TU.Chr1.2949;evm.TU.Chr1.4623;evm.TU.Chr2.1016;evm.TU.Chr2.1539;evm.TU.Chr2.1540;evm.TU.Chr2.1542;evm.TU.Chr2.2944;evm.TU.Chr2.3275;evm.TU.Chr2.4480;evm.TU.Chr2.48;evm.TU.Chr2.5193;evm.TU.Chr2.5196;evm.TU.Chr2.5896;evm.TU.Chr2.762;evm.TU.Chr2.804;evm.TU.Chr2.915;evm.TU.Chr2.977;evm.TU.Chr3.126…	4.45695e-05	4.25642951964851e-05
GO:0003777	microtubule motor activity	57	20	6.48	MF	2.22574119599296e-06	0.350877192982456	evm.TU.Chr1.1548;evm.TU.Chr1.2823;evm.TU.Chr2.285;evm.TU.Chr2.4444;evm.TU.Chr2.4970;evm.TU.Chr3.3499;evm.TU.Chr4.1552;evm.TU.Chr4.2262;evm.TU.Chr4.601;evm.TU.Chr5.4923;evm.TU.Chr5.7029;evm.TU.Chr6.1410;evm.TU.Chr6.2007;evm.TU.Chr6.2373;evm.TU.Chr6.4165;evm.TU.Chr6.543;evm.TU.Chr7.1725;evm.TU.Chr7.4808;evm.TU.Chr7.4978;evm.TU.Chr7.747	9.4722e-05	9.04603171490062e-05
GO:0016759	cellulose synthase activity	35	15	3.98	MF	2.29166136777482e-06	0.428571428571429	evm.TU.Chr1.548;evm.TU.Chr1.552;evm.TU.Chr2.2601;evm.TU.Chr2.3725;evm.TU.Chr3.209;evm.TU.Chr3.5121;evm.TU.Chr5.500;evm.TU.Chr5.507;evm.TU.Chr6.3125;evm.TU.Chr6.5714;evm.TU.Chr6.5715;evm.TU.Chr6.89;evm.TU.Chr7.2842;evm.TU.Chr7.2846;evm.TU.Chr7.3413	9.4722e-05	9.04603171490062e-05
GO:0016760	cellulose synthase (UDP-forming) activity	35	15	3.98	MF	2.29166136777482e-06	0.428571428571429	evm.TU.Chr1.548;evm.TU.Chr1.552;evm.TU.Chr2.2601;evm.TU.Chr2.3725;evm.TU.Chr3.209;evm.TU.Chr3.5121;evm.TU.Chr5.500;evm.TU.Chr5.507;evm.TU.Chr6.3125;evm.TU.Chr6.5714;evm.TU.Chr6.5715;evm.TU.Chr6.89;evm.TU.Chr7.2842;evm.TU.Chr7.2846;evm.TU.Chr7.3413	9.4722e-05	9.04603171490062e-05
GO:0043565	sequence-specific DNA binding	341	68	38.74	MF	2.60334771282372e-06	0.19941348973607	evm.TU.Chr1.2774;evm.TU.Chr1.3102;evm.TU.Chr1.3779;evm.TU.Chr1.3845;evm.TU.Chr1.4081;evm.TU.Chr1.4208;evm.TU.Chr1.825;evm.TU.Chr2.155;evm.TU.Chr2.185;evm.TU.Chr2.2201;evm.TU.Chr2.2260;evm.TU.Chr2.2352;evm.TU.Chr2.2412;evm.TU.Chr2.3480;evm.TU.Chr2.4753;evm.TU.Chr2.572;evm.TU.Chr2.692;evm.TU.Chr3.2709;evm.TU.Chr3.3143;evm.TU.Chr3.3187;evm.TU.Chr3.3557;evm.TU.Chr3.383;evm.TU.Chr3.4293;evm.TU.Chr3.42…	0.000105841	0.000101079074268393
GO:0003700	DNA-binding transcription factor activity	737	125	83.73	MF	2.80277922527245e-06	0.169606512890095	evm.TU.Chr1.2774;evm.TU.Chr1.3102;evm.TU.Chr1.3779;evm.TU.Chr1.3845;evm.TU.Chr1.4081;evm.TU.Chr1.4208;evm.TU.Chr1.825;evm.TU.Chr1.855;evm.TU.Chr2.1100;evm.TU.Chr2.1171;evm.TU.Chr2.1286;evm.TU.Chr2.1307;evm.TU.Chr2.1331;evm.TU.Chr2.155;evm.TU.Chr2.185;evm.TU.Chr2.2237;evm.TU.Chr2.2260;evm.TU.Chr2.2412;evm.TU.Chr2.2500;evm.TU.Chr2.255;evm.TU.Chr2.276;evm.TU.Chr2.286;evm.TU.Chr2.332;evm.TU.Chr2.3480…	0.000112111	0.000107067118113124
GO:0016298	lipase activity	174	41	19.77	MF	3.98365677924481e-06	0.235632183908046	evm.TU.Chr1.2697;evm.TU.Chr2.1199;evm.TU.Chr2.1284;evm.TU.Chr2.3948;evm.TU.Chr2.4613;evm.TU.Chr2.476;evm.TU.Chr2.486;evm.TU.Chr2.487;evm.TU.Chr2.491;evm.TU.Chr3.1620;evm.TU.Chr3.2929;evm.TU.Chr3.3578;evm.TU.Chr4.21;evm.TU.Chr4.761;evm.TU.Chr5.4338;evm.TU.Chr5.4339;evm.TU.Chr5.4505;evm.TU.Chr5.5519;evm.TU.Chr5.6011;evm.TU.Chr5.6015;evm.TU.Chr5.6194;evm.TU.Chr6.1321;evm.TU.Chr6.1950;evm.TU.Chr6.352…	0.000156817	0.000149761533054316
GO:0045486	naringenin 3-dioxygenase activity	21	11	2.39	MF	4.73933756301341e-06	0.523809523809524	evm.TU.Chr2.4054;evm.TU.Chr2.4536;evm.TU.Chr2.4956;evm.TU.Chr3.1548;evm.TU.Chr3.3396;evm.TU.Chr3.5018;evm.TU.Chr6.4447;evm.TU.Chr7.2369;evm.TU.Chr7.2370;evm.TU.Chr7.5458;evm.TU.Chr7.5460	0.000183649	0.000175386669683885
GO:0098772	molecular function regulator activity	361	70	41.01	MF	5.20780252005518e-06	0.193905817174515	evm.TU.Chr1.1401;evm.TU.Chr1.1410;evm.TU.Chr1.1411;evm.TU.Chr1.1416;evm.TU.Chr1.1489;evm.TU.Chr1.2520;evm.TU.Chr1.2523;evm.TU.Chr1.2542;evm.TU.Chr1.2546;evm.TU.Chr1.2549;evm.TU.Chr1.2550;evm.TU.Chr1.2551;evm.TU.Chr1.2555;evm.TU.Chr1.2558;evm.TU.Chr1.2559;evm.TU.Chr1.2572;evm.TU.Chr1.2573;evm.TU.Chr1.2670;evm.TU.Chr1.2671;evm.TU.Chr1.568;evm.TU.Chr2.1152;evm.TU.Chr2.16;evm.TU.Chr2.1641;evm.TU.Chr2…	0.000198698	0.000189757986560715
GO:0030234	enzyme regulator activity	328	65	37.26	MF	5.31180797725666e-06	0.198170731707317	evm.TU.Chr1.1401;evm.TU.Chr1.1410;evm.TU.Chr1.1411;evm.TU.Chr1.1416;evm.TU.Chr1.1489;evm.TU.Chr1.2520;evm.TU.Chr1.2523;evm.TU.Chr1.2542;evm.TU.Chr1.2546;evm.TU.Chr1.2549;evm.TU.Chr1.2550;evm.TU.Chr1.2551;evm.TU.Chr1.2555;evm.TU.Chr1.2558;evm.TU.Chr1.2559;evm.TU.Chr1.2572;evm.TU.Chr1.2573;evm.TU.Chr1.2670;evm.TU.Chr1.2671;evm.TU.Chr1.568;evm.TU.Chr2.1152;evm.TU.Chr2.16;evm.TU.Chr2.1641;evm.TU.Chr2…	0.000199595	0.000190615118801076
GO:0004364	glutathione transferase activity	130	33	14.77	MF	6.34601052495923e-06	0.253846153846154	evm.TU.Chr1.124;evm.TU.Chr1.127;evm.TU.Chr2.1755;evm.TU.Chr2.1876;evm.TU.Chr2.2692;evm.TU.Chr2.2693;evm.TU.Chr2.2696;evm.TU.Chr2.2697;evm.TU.Chr2.2699;evm.TU.Chr3.138;evm.TU.Chr3.2591;evm.TU.Chr3.3110;evm.TU.Chr3.3676;evm.TU.Chr3.3677;evm.TU.Chr4.1419;evm.TU.Chr4.1588;evm.TU.Chr4.3476;evm.TU.Chr4.3754;evm.TU.Chr4.681;evm.TU.Chr5.4894;evm.TU.Chr5.4905;evm.TU.Chr5.4907;evm.TU.Chr5.5420;evm.TU.Chr6.…	0.000234897	0.000224328730261717
GO:0050660	flavin adenine dinucleotide binding	180	41	20.45	MF	9.67416929360961e-06	0.227777777777778	evm.TU.Chr1.3930;evm.TU.Chr1.3933;evm.TU.Chr2.113;evm.TU.Chr2.1946;evm.TU.Chr2.268;evm.TU.Chr2.3233;evm.TU.Chr2.3250;evm.TU.Chr2.4040;evm.TU.Chr2.5854;evm.TU.Chr2.5861;evm.TU.Chr2.5862;evm.TU.Chr3.1732;evm.TU.Chr3.3358;evm.TU.Chr3.474;evm.TU.Chr4.2092;evm.TU.Chr4.2287;evm.TU.Chr4.2864;evm.TU.Chr5.4911;evm.TU.Chr5.493;evm.TU.Chr5.5566;evm.TU.Chr5.5598;evm.TU.Chr5.5607;evm.TU.Chr5.5608;evm.TU.Chr5.…	0.000352823	0.000336948620907455
GO:0016706	2-oxoglutarate-dependent dioxygenase activity	145	35	16.47	MF	1.12330815270113e-05	0.241379310344828	evm.TU.Chr1.2772;evm.TU.Chr1.483;evm.TU.Chr1.489;evm.TU.Chr1.498;evm.TU.Chr1.502;evm.TU.Chr2.2304;evm.TU.Chr2.2307;evm.TU.Chr2.2457;evm.TU.Chr2.2491;evm.TU.Chr2.4054;evm.TU.Chr2.4536;evm.TU.Chr2.4956;evm.TU.Chr2.5752;evm.TU.Chr3.1548;evm.TU.Chr3.3396;evm.TU.Chr3.4124;evm.TU.Chr3.5018;evm.TU.Chr5.383;evm.TU.Chr5.385;evm.TU.Chr5.4849;evm.TU.Chr5.5994;evm.TU.Chr5.5995;evm.TU.Chr5.6683;evm.TU.Chr6.11…	0.00040374	0.000385574880789861
GO:0004748	ribonucleoside-diphosphate reductase activity, thioredoxin disulfide as acceptor	7	6	0.8	MF	1.35284319177738e-05	0.857142857142857	evm.TU.Chr2.4205;evm.TU.Chr3.3012;evm.TU.Chr4.2813;evm.TU.Chr6.3163;evm.TU.Chr6.6970;novel11301	0.000465979	0.000445014207821508
GO:0016728	oxidoreductase activity, acting on CH or CH2 groups, disulfide as acceptor	7	6	0.8	MF	1.35284319177738e-05	0.857142857142857	evm.TU.Chr2.4205;evm.TU.Chr3.3012;evm.TU.Chr4.2813;evm.TU.Chr6.3163;evm.TU.Chr6.6970;novel11301	0.000465979	0.000445014207821508
GO:0061731	ribonucleoside-diphosphate reductase activity	7	6	0.8	MF	1.35284319177738e-05	0.857142857142857	evm.TU.Chr2.4205;evm.TU.Chr3.3012;evm.TU.Chr4.2813;evm.TU.Chr6.3163;evm.TU.Chr6.6970;novel11301	0.000465979	0.000445014207821508
GO:0022804	active transmembrane transporter activity	539	94	61.24	MF	1.52777258882717e-05	0.174397031539889	evm.TU.Chr1.1055;evm.TU.Chr1.1061;evm.TU.Chr1.1988;evm.TU.Chr1.2289;evm.TU.Chr1.2851;evm.TU.Chr1.2895;evm.TU.Chr1.2896;evm.TU.Chr1.3348;evm.TU.Chr1.3439;evm.TU.Chr1.3706;evm.TU.Chr1.3941;evm.TU.Chr2.1105;evm.TU.Chr2.1147;evm.TU.Chr2.1255;evm.TU.Chr2.2161;evm.TU.Chr2.2210;evm.TU.Chr2.2258;evm.TU.Chr2.2331;evm.TU.Chr2.2410;evm.TU.Chr2.3253;evm.TU.Chr2.3287;evm.TU.Chr2.4421;evm.TU.Chr2.4720;evm.TU.C…	0.000519024	0.000495672433289277
GO:0052689	carboxylic ester hydrolase activity	328	63	37.26	MF	2.03936810164427e-05	0.192073170731707	evm.TU.Chr1.2697;evm.TU.Chr2.1284;evm.TU.Chr2.1987;evm.TU.Chr2.2040;evm.TU.Chr2.2341;evm.TU.Chr2.2904;evm.TU.Chr2.2906;evm.TU.Chr2.3948;evm.TU.Chr2.4613;evm.TU.Chr2.484;evm.TU.Chr2.5084;evm.TU.Chr2.5102;evm.TU.Chr2.5124;evm.TU.Chr2.5131;evm.TU.Chr3.1068;evm.TU.Chr3.1074;evm.TU.Chr3.1086;evm.TU.Chr3.2929;evm.TU.Chr3.4449;evm.TU.Chr3.4454;evm.TU.Chr4.21;evm.TU.Chr4.2108;evm.TU.Chr4.498;evm.TU.Chr5.…	0.000683464	0.000652713830540484
GO:0140110	transcription regulator activity	828	133	94.07	MF	2.24295866471682e-05	0.160628019323671	evm.TU.Chr1.2774;evm.TU.Chr1.3102;evm.TU.Chr1.3779;evm.TU.Chr1.3845;evm.TU.Chr1.3883;evm.TU.Chr1.4081;evm.TU.Chr1.4208;evm.TU.Chr1.825;evm.TU.Chr1.855;evm.TU.Chr2.1100;evm.TU.Chr2.1171;evm.TU.Chr2.1286;evm.TU.Chr2.1307;evm.TU.Chr2.1331;evm.TU.Chr2.1340;evm.TU.Chr2.155;evm.TU.Chr2.185;evm.TU.Chr2.2237;evm.TU.Chr2.2260;evm.TU.Chr2.2412;evm.TU.Chr2.2500;evm.TU.Chr2.255;evm.TU.Chr2.276;evm.TU.Chr2.28…	0.000741672	0.000708302736226363
GO:0016798	hydrolase activity, acting on glycosyl bonds	958	150	108.84	MF	2.66837348567168e-05	0.156576200417537	evm.TU.Chr1.1149;evm.TU.Chr1.151;evm.TU.Chr1.1579;evm.TU.Chr1.1733;evm.TU.Chr1.2252;evm.TU.Chr1.2535;evm.TU.Chr1.2604;evm.TU.Chr1.2609;evm.TU.Chr1.2811;evm.TU.Chr1.2949;evm.TU.Chr1.3714;evm.TU.Chr1.4623;evm.TU.Chr1.797;evm.TU.Chr1.865;evm.TU.Chr2.1016;evm.TU.Chr2.1099;evm.TU.Chr2.1539;evm.TU.Chr2.1540;evm.TU.Chr2.1542;evm.TU.Chr2.2566;evm.TU.Chr2.2779;evm.TU.Chr2.2855;evm.TU.Chr2.2944;evm.TU.Chr2…	0.000870732	0.000831556834177464
GO:0010333	terpene synthase activity	61	19	6.93	MF	2.79712430089229e-05	0.311475409836066	evm.TU.Chr3.1;evm.TU.Chr3.15;evm.TU.Chr3.935;evm.TU.Chr4.2276;evm.TU.Chr4.2282;evm.TU.Chr4.3130;evm.TU.Chr5.3891;evm.TU.Chr5.4152;evm.TU.Chr5.6608;evm.TU.Chr5.6615;evm.TU.Chr5.6622;evm.TU.Chr5.6626;evm.TU.Chr5.6637;evm.TU.Chr5.7037;evm.TU.Chr5.7042;evm.TU.Chr5.7047;evm.TU.Chr6.5842;novel14573;novel2324	0.000900892	0.000860359491046842
GO:0080030	methyl indole-3-acetate esterase activity	83	23	9.43	MF	3.495715459603e-05	0.27710843373494	evm.TU.Chr2.1987;evm.TU.Chr2.2904;evm.TU.Chr2.2906;evm.TU.Chr2.484;evm.TU.Chr2.5084;evm.TU.Chr2.5102;evm.TU.Chr2.5124;evm.TU.Chr2.5131;evm.TU.Chr3.1068;evm.TU.Chr3.1074;evm.TU.Chr4.498;evm.TU.Chr5.767;evm.TU.Chr6.1792;evm.TU.Chr6.3357;evm.TU.Chr6.4646;evm.TU.Chr6.4649;evm.TU.Chr6.4784;evm.TU.Chr6.4791;evm.TU.Chr6.6600;evm.TU.Chr6.6604;evm.TU.Chr7.278;evm.TU.Chr7.3579;novel11522	0.00111146	0.00106145206263249
GO:0015293	symporter activity	96	25	10.91	MF	5.10618871496451e-05	0.260416666666667	evm.TU.Chr1.1988;evm.TU.Chr1.3706;evm.TU.Chr1.3941;evm.TU.Chr2.1147;evm.TU.Chr2.2258;evm.TU.Chr2.2410;evm.TU.Chr2.3287;evm.TU.Chr2.4720;evm.TU.Chr2.4731;evm.TU.Chr2.5122;evm.TU.Chr2.5162;evm.TU.Chr2.5306;evm.TU.Chr2.6044;evm.TU.Chr2.6066;evm.TU.Chr2.784;evm.TU.Chr2.785;evm.TU.Chr3.3511;evm.TU.Chr3.4223;evm.TU.Chr3.4224;evm.TU.Chr4.1522;evm.TU.Chr5.6522;evm.TU.Chr6.1230;evm.TU.Chr6.191;evm.TU.Chr6…	0.00160296	0.00153083605711794
GO:0106310	protein serine kinase activity	332	62	37.72	MF	5.61972846330583e-05	0.186746987951807	evm.TU.Chr1.231;evm.TU.Chr1.709;evm.TU.Chr2.1187;evm.TU.Chr2.1294;evm.TU.Chr2.1337;evm.TU.Chr2.3343;evm.TU.Chr2.389;evm.TU.Chr2.3951;evm.TU.Chr2.539;evm.TU.Chr3.2779;evm.TU.Chr3.466;evm.TU.Chr4.1112;evm.TU.Chr4.903;evm.TU.Chr5.1604;evm.TU.Chr5.1978;evm.TU.Chr5.370;evm.TU.Chr5.4077;evm.TU.Chr5.4098;evm.TU.Chr5.4108;evm.TU.Chr5.4112;evm.TU.Chr5.4113;evm.TU.Chr5.4655;evm.TU.Chr5.4659;evm.TU.Chr5.466…	0.00174212	0.00166373540032081
GO:0004620	phospholipase activity	46	15	5.23	MF	0.000106995969150899	0.326086956521739	evm.TU.Chr2.1199;evm.TU.Chr2.1284;evm.TU.Chr3.1620;evm.TU.Chr4.21;evm.TU.Chr4.761;evm.TU.Chr6.3528;evm.TU.Chr6.366;evm.TU.Chr6.3949;evm.TU.Chr6.4030;evm.TU.Chr7.1051;evm.TU.Chr7.1902;evm.TU.Chr7.1905;evm.TU.Chr7.1906;evm.TU.Chr7.2204;evm.TU.Chr7.5567	0.00327593	0.00312853710967542
GO:0042973	glucan endo-1,3-beta-D-glucosidase activity	57	17	6.48	MF	0.000133118852539055	0.298245614035088	evm.TU.Chr2.2944;evm.TU.Chr2.48;evm.TU.Chr3.3153;evm.TU.Chr4.3077;evm.TU.Chr5.1850;evm.TU.Chr5.3023;evm.TU.Chr5.335;evm.TU.Chr5.3659;evm.TU.Chr5.4732;evm.TU.Chr5.6800;evm.TU.Chr5.7000;evm.TU.Chr6.2134;evm.TU.Chr6.348;evm.TU.Chr6.5005;evm.TU.Chr7.134;evm.TU.Chr7.3182;novel11372	0.00402603	0.00384489625433727
GO:0016634	oxidoreductase activity, acting on the CH-CH group of donors, oxygen as acceptor	42	14	4.77	MF	0.000138322411699493	0.333333333333333	evm.TU.Chr4.2864;evm.TU.Chr5.4742;evm.TU.Chr5.4746;evm.TU.Chr5.4749;evm.TU.Chr5.5566;evm.TU.Chr5.5598;evm.TU.Chr5.5607;evm.TU.Chr5.5608;evm.TU.Chr5.5609;evm.TU.Chr5.5612;evm.TU.Chr5.5620;evm.TU.Chr5.845;novel6422;novel7951	0.00413301	0.0039470567701187
GO:0016725	oxidoreductase activity, acting on CH or CH2 groups	16	8	1.82	MF	0.000152149096481036	0.5	evm.TU.Chr2.4205;evm.TU.Chr2.4824;evm.TU.Chr3.3012;evm.TU.Chr4.2813;evm.TU.Chr6.3163;evm.TU.Chr6.6970;novel11301;novel22	0.00449202	0.00428991813386379
GO:0003978	UDP-glucose 4-epimerase activity	4	4	0.45	MF	0.000166303202711681	1	evm.TU.Chr5.5556;evm.TU.Chr6.5335;evm.TU.Chr7.1436;evm.TU.Chr7.1820	0.00483371	0.0046162354112753
GO:0016709	oxidoreductase activity, acting on paired donors, with incorporation or reduction of molecular oxygen, NAD(P)H as one donor, and incorporation of one atom of oxygen	164	35	18.63	MF	0.000167620636933863	0.213414634146341	evm.TU.Chr1.3238;evm.TU.Chr2.1010;evm.TU.Chr2.1145;evm.TU.Chr2.115;evm.TU.Chr2.1946;evm.TU.Chr2.268;evm.TU.Chr2.3233;evm.TU.Chr2.3250;evm.TU.Chr2.4040;evm.TU.Chr2.5854;evm.TU.Chr2.5861;evm.TU.Chr2.5862;evm.TU.Chr3.2643;evm.TU.Chr3.3338;evm.TU.Chr3.5163;evm.TU.Chr3.980;evm.TU.Chr5.1398;evm.TU.Chr5.1674;evm.TU.Chr5.1675;evm.TU.Chr5.3898;evm.TU.Chr6.2221;evm.TU.Chr6.4711;evm.TU.Chr6.539;evm.TU.Chr6.…	0.00483371	0.0046162354112753
GO:0016838	carbon-oxygen lyase activity, acting on phosphates	70	19	7.95	MF	0.000219072344283565	0.271428571428571	evm.TU.Chr3.1;evm.TU.Chr3.15;evm.TU.Chr3.935;evm.TU.Chr4.2276;evm.TU.Chr4.2282;evm.TU.Chr4.3130;evm.TU.Chr5.3891;evm.TU.Chr5.4152;evm.TU.Chr5.6608;evm.TU.Chr5.6615;evm.TU.Chr5.6622;evm.TU.Chr5.6626;evm.TU.Chr5.6637;evm.TU.Chr5.7037;evm.TU.Chr5.7042;evm.TU.Chr5.7047;evm.TU.Chr6.5842;novel14573;novel2324	0.00624482	0.0059638569224201
GO:0016758	hexosyltransferase activity	323	58	36.7	MF	0.000281296401750866	0.179566563467492	evm.TU.Chr1.2949;evm.TU.Chr1.3371;evm.TU.Chr1.3903;evm.TU.Chr1.428;evm.TU.Chr1.548;evm.TU.Chr1.552;evm.TU.Chr2.2601;evm.TU.Chr2.2903;evm.TU.Chr2.3725;evm.TU.Chr2.455;evm.TU.Chr2.5706;evm.TU.Chr2.762;evm.TU.Chr3.209;evm.TU.Chr3.2750;evm.TU.Chr3.3026;evm.TU.Chr3.3100;evm.TU.Chr3.3103;evm.TU.Chr3.3947;evm.TU.Chr3.4496;evm.TU.Chr3.4852;evm.TU.Chr3.5121;evm.TU.Chr4.103;evm.TU.Chr4.1410;evm.TU.Chr4.173…	0.00792744	0.00757077636291207
GO:0003678	DNA helicase activity	137	30	15.56	MF	0.000297189443671774	0.218978102189781	evm.TU.Chr1.2958;evm.TU.Chr1.3201;evm.TU.Chr1.510;evm.TU.Chr1.514;evm.TU.Chr1.672;evm.TU.Chr2.2071;evm.TU.Chr2.3422;evm.TU.Chr2.4419;evm.TU.Chr2.4456;evm.TU.Chr2.4501;evm.TU.Chr2.5167;evm.TU.Chr3.1994;evm.TU.Chr3.4358;evm.TU.Chr4.1715;evm.TU.Chr4.3302;evm.TU.Chr4.649;evm.TU.Chr5.4820;evm.TU.Chr5.5268;evm.TU.Chr5.5568;evm.TU.Chr5.5906;evm.TU.Chr5.723;evm.TU.Chr6.1613;evm.TU.Chr6.184;evm.TU.Chr6.70…	0.00828123	0.00790864870800107
GO:0008171	O-methyltransferase activity	56	16	6.36	MF	0.00035824664544628	0.285714285714286	evm.TU.Chr1.137;evm.TU.Chr1.2234;evm.TU.Chr1.2889;evm.TU.Chr2.1516;evm.TU.Chr2.5273;evm.TU.Chr2.5347;evm.TU.Chr3.3391;evm.TU.Chr3.3394;evm.TU.Chr3.5019;evm.TU.Chr5.2585;evm.TU.Chr5.5778;evm.TU.Chr5.5808;evm.TU.Chr6.1668;evm.TU.Chr7.2358;evm.TU.Chr7.2793;evm.TU.Chr7.875	0.00982954	0.00938729324242031
GO:0016701	oxidoreductase activity, acting on single donors with incorporation of molecular oxygen	84	21	9.54	MF	0.000362651961217368	0.25	evm.TU.Chr1.3193;evm.TU.Chr1.4520;evm.TU.Chr2.2793;evm.TU.Chr2.2812;evm.TU.Chr2.4042;evm.TU.Chr3.2345;evm.TU.Chr3.76;evm.TU.Chr3.77;evm.TU.Chr3.81;evm.TU.Chr3.85;evm.TU.Chr4.2089;evm.TU.Chr4.622;evm.TU.Chr5.4560;evm.TU.Chr5.4851;evm.TU.Chr6.4094;evm.TU.Chr6.5166;evm.TU.Chr6.733;evm.TU.Chr7.618;novel288;novel3814;novel8267	0.00982954	0.00938729324242031
GO:0016702	oxidoreductase activity, acting on single donors with incorporation of molecular oxygen, incorporation of two atoms of oxygen	67	18	7.61	MF	0.000364644190838904	0.26865671641791	evm.TU.Chr1.3193;evm.TU.Chr2.2793;evm.TU.Chr2.2812;evm.TU.Chr3.2345;evm.TU.Chr3.76;evm.TU.Chr3.77;evm.TU.Chr3.81;evm.TU.Chr3.85;evm.TU.Chr4.2089;evm.TU.Chr4.622;evm.TU.Chr5.4560;evm.TU.Chr5.4851;evm.TU.Chr6.4094;evm.TU.Chr6.5166;evm.TU.Chr7.618;novel288;novel3814;novel8267	0.00982954	0.00938729324242031
GO:0016161	beta-amylase activity	14	7	1.59	MF	0.000402640001128741	0.5	evm.TU.Chr1.151;evm.TU.Chr3.2931;evm.TU.Chr7.2410;evm.TU.Chr7.2440;evm.TU.Chr7.2443;novel12589;novel12594	0.0106228	0.0101449048436693
GO:0102229	amylopectin maltohydrolase activity	14	7	1.59	MF	0.000402640001128741	0.5	evm.TU.Chr1.151;evm.TU.Chr3.2931;evm.TU.Chr7.2410;evm.TU.Chr7.2440;evm.TU.Chr7.2443;novel12589;novel12594	0.0106228	0.0101449048436693
GO:0004712	protein serine/threonine/tyrosine kinase activity	378	65	42.95	MF	0.000435678181728576	0.171957671957672	evm.TU.Chr1.231;evm.TU.Chr1.3336;evm.TU.Chr1.709;evm.TU.Chr2.1187;evm.TU.Chr2.1294;evm.TU.Chr2.1337;evm.TU.Chr2.1609;evm.TU.Chr2.3343;evm.TU.Chr2.389;evm.TU.Chr2.3951;evm.TU.Chr2.539;evm.TU.Chr3.2779;evm.TU.Chr3.466;evm.TU.Chr4.1112;evm.TU.Chr4.903;evm.TU.Chr5.1604;evm.TU.Chr5.1978;evm.TU.Chr5.370;evm.TU.Chr5.4077;evm.TU.Chr5.4098;evm.TU.Chr5.4108;evm.TU.Chr5.4112;evm.TU.Chr5.4113;evm.TU.Chr5.465…	0.0113735	0.0108617829239811
GO:0015103	inorganic anion transmembrane transporter activity	58	16	6.59	MF	0.000551830995341674	0.275862068965517	evm.TU.Chr2.2161;evm.TU.Chr2.2331;evm.TU.Chr3.3755;evm.TU.Chr3.4771;evm.TU.Chr3.4962;evm.TU.Chr4.3137;evm.TU.Chr4.3303;evm.TU.Chr6.4130;evm.TU.Chr6.6746;evm.TU.Chr7.1342;evm.TU.Chr7.2303;evm.TU.Chr7.2552;evm.TU.Chr7.4134;evm.TU.Chr7.5465;evm.TU.Chr7.800;novel10801	0.0142556	0.013614251529811
GO:0005200	structural constituent of cytoskeleton	19	8	2.16	MF	0.000652666147807524	0.421052631578947	evm.TU.Chr2.881;evm.TU.Chr3.4654;evm.TU.Chr4.1374;evm.TU.Chr5.1237;evm.TU.Chr5.148;evm.TU.Chr6.6446;evm.TU.Chr7.4647;novel1844	0.0166867	0.0159359612866731
GO:0045551	cinnamyl-alcohol dehydrogenase activity	33	11	3.75	MF	0.000711425226681238	0.333333333333333	evm.TU.Chr2.4126;evm.TU.Chr2.5414;evm.TU.Chr2.834;evm.TU.Chr3.285;evm.TU.Chr3.287;evm.TU.Chr3.293;evm.TU.Chr6.2056;evm.TU.Chr6.2370;evm.TU.Chr6.3113;evm.TU.Chr6.4484;evm.TU.Chr6.4486	0.0178216	0.0170197422651014
GO:0052747	sinapyl alcohol dehydrogenase activity	33	11	3.75	MF	0.000711425226681238	0.333333333333333	evm.TU.Chr2.4126;evm.TU.Chr2.5414;evm.TU.Chr2.834;evm.TU.Chr3.285;evm.TU.Chr3.287;evm.TU.Chr3.293;evm.TU.Chr6.2056;evm.TU.Chr6.2370;evm.TU.Chr6.3113;evm.TU.Chr6.4484;evm.TU.Chr6.4486	0.0178216	0.0170197422651014
GO:0008094	ATP-dependent activity, acting on DNA	177	35	20.11	MF	0.000751971772372911	0.19774011299435	evm.TU.Chr1.2958;evm.TU.Chr1.3201;evm.TU.Chr1.404;evm.TU.Chr1.510;evm.TU.Chr1.514;evm.TU.Chr1.672;evm.TU.Chr2.2071;evm.TU.Chr2.3422;evm.TU.Chr2.4419;evm.TU.Chr2.4456;evm.TU.Chr2.4501;evm.TU.Chr2.5167;evm.TU.Chr3.1291;evm.TU.Chr3.1994;evm.TU.Chr3.264;evm.TU.Chr3.4358;evm.TU.Chr3.4866;evm.TU.Chr4.1715;evm.TU.Chr4.3302;evm.TU.Chr4.649;evm.TU.Chr5.2833;evm.TU.Chr5.4820;evm.TU.Chr5.5268;evm.TU.Chr5.55…	0.0185639	0.0177287287654713
GO:0030527	structural constituent of chromatin	5	4	0.57	MF	0.000756031788909765	0.8	evm.TU.Chr3.4097;evm.TU.Chr6.1194;evm.TU.Chr6.1544;evm.TU.Chr7.3146	0.0185639	0.0177287287654713
GO:0004630	phospholipase D activity	16	7	1.82	MF	0.00109234834293971	0.4375	evm.TU.Chr2.1199;evm.TU.Chr4.761;evm.TU.Chr6.366;evm.TU.Chr6.3949;evm.TU.Chr7.1902;evm.TU.Chr7.1905;evm.TU.Chr7.1906	0.0260483	0.024876353963708
GO:0070290	N-acylphosphatidylethanolamine-specific phospholipase D activity	16	7	1.82	MF	0.00109234834293971	0.4375	evm.TU.Chr2.1199;evm.TU.Chr4.761;evm.TU.Chr6.366;evm.TU.Chr6.3949;evm.TU.Chr7.1902;evm.TU.Chr7.1905;evm.TU.Chr7.1906	0.0260483	0.024876353963708
GO:0008422	beta-glucosidase activity	91	21	10.34	MF	0.00112218725805453	0.230769230769231	evm.TU.Chr2.2944;evm.TU.Chr2.48;evm.TU.Chr2.5896;evm.TU.Chr3.3153;evm.TU.Chr4.2794;evm.TU.Chr4.3077;evm.TU.Chr5.1850;evm.TU.Chr5.3023;evm.TU.Chr5.335;evm.TU.Chr5.3659;evm.TU.Chr5.4147;evm.TU.Chr5.4732;evm.TU.Chr5.6800;evm.TU.Chr5.7000;evm.TU.Chr6.2134;evm.TU.Chr6.348;evm.TU.Chr6.5005;evm.TU.Chr6.6919;evm.TU.Chr7.134;evm.TU.Chr7.3182;novel11372	0.026505	0.0253124945425834
GO:0016160	amylase activity	35	11	3.98	MF	0.00123776357570226	0.314285714285714	evm.TU.Chr1.151;evm.TU.Chr2.5193;evm.TU.Chr2.5196;evm.TU.Chr2.804;evm.TU.Chr3.2931;evm.TU.Chr6.6249;evm.TU.Chr7.2410;evm.TU.Chr7.2440;evm.TU.Chr7.2443;novel12589;novel12594	0.028959	0.0276560878384319
GO:0015292	uniporter activity	3	3	0.34	MF	0.00146511982525958	1	evm.TU.Chr2.1105;evm.TU.Chr5.718;evm.TU.Chr6.1699	0.0339579	0.0324300994277822
GO:0050661	NADP binding	69	17	7.84	MF	0.0015111188992977	0.246376811594203	evm.TU.Chr2.1946;evm.TU.Chr2.2;evm.TU.Chr2.3233;evm.TU.Chr2.3250;evm.TU.Chr2.4040;evm.TU.Chr4.473;evm.TU.Chr4.881;evm.TU.Chr5.5674;evm.TU.Chr6.4565;evm.TU.Chr6.539;evm.TU.Chr7.140;evm.TU.Chr7.1550;evm.TU.Chr7.2116;evm.TU.Chr7.2117;evm.TU.Chr7.2627;evm.TU.Chr7.471;evm.TU.Chr7.4884	0.0346998	0.0331385723530197
GO:0008168	methyltransferase activity	599	92	68.05	MF	0.00164472546909323	0.153589315525876	evm.TU.Chr1.1207;evm.TU.Chr1.137;evm.TU.Chr1.1689;evm.TU.Chr1.2234;evm.TU.Chr1.2889;evm.TU.Chr1.3574;evm.TU.Chr1.4208;evm.TU.Chr1.4343;evm.TU.Chr1.825;evm.TU.Chr2.1396;evm.TU.Chr2.1516;evm.TU.Chr2.185;evm.TU.Chr2.2328;evm.TU.Chr2.2537;evm.TU.Chr2.4075;evm.TU.Chr2.4590;evm.TU.Chr2.4592;evm.TU.Chr2.5273;evm.TU.Chr2.5347;evm.TU.Chr2.5852;evm.TU.Chr2.6101;evm.TU.Chr2.6112;evm.TU.Chr2.630;evm.TU.Chr2.…	0.0371213	0.0354511278008404
GO:0016627	oxidoreductase activity, acting on the CH-CH group of donors	178	34	20.22	MF	0.00164650793563903	0.191011235955056	evm.TU.Chr2.4042;evm.TU.Chr3.830;evm.TU.Chr4.1358;evm.TU.Chr4.2;evm.TU.Chr4.2864;evm.TU.Chr5.2186;evm.TU.Chr5.4742;evm.TU.Chr5.4746;evm.TU.Chr5.4749;evm.TU.Chr5.5382;evm.TU.Chr5.5566;evm.TU.Chr5.5598;evm.TU.Chr5.5607;evm.TU.Chr5.5608;evm.TU.Chr5.5609;evm.TU.Chr5.5612;evm.TU.Chr5.5620;evm.TU.Chr5.845;evm.TU.Chr6.45;evm.TU.Chr6.5745;evm.TU.Chr6.5746;evm.TU.Chr6.6673;evm.TU.Chr6.92;evm.TU.Chr6.957;e…	0.0371213	0.0354511278008404
GO:0004420	hydroxymethylglutaryl-CoA reductase (NADPH) activity	17	7	1.93	MF	0.00167584816464126	0.411764705882353	evm.TU.Chr2.3125;evm.TU.Chr2.3129;evm.TU.Chr2.3134;evm.TU.Chr2.3139;evm.TU.Chr6.1146;novel12970;novel4631	0.0374424	0.035757784451805
GO:0008509	anion transmembrane transporter activity	82	19	9.32	MF	0.00179676332621508	0.231707317073171	evm.TU.Chr2.2161;evm.TU.Chr2.2331;evm.TU.Chr3.1817;evm.TU.Chr3.3755;evm.TU.Chr3.4771;evm.TU.Chr3.4962;evm.TU.Chr4.3137;evm.TU.Chr4.3303;evm.TU.Chr6.4061;evm.TU.Chr6.4130;evm.TU.Chr6.6746;evm.TU.Chr6.806;evm.TU.Chr7.1342;evm.TU.Chr7.2303;evm.TU.Chr7.2552;evm.TU.Chr7.4134;evm.TU.Chr7.5465;evm.TU.Chr7.800;novel10801	0.0389224	0.0371712466589322
GO:0008271	secondary active sulfate transmembrane transporter activity	13	6	1.48	MF	0.00180487053221704	0.461538461538462	evm.TU.Chr2.2161;evm.TU.Chr2.2331;evm.TU.Chr3.3755;evm.TU.Chr6.4130;evm.TU.Chr7.4134;evm.TU.Chr7.5465	0.0389224	0.0371712466589322
GO:0015116	sulfate transmembrane transporter activity	13	6	1.48	MF	0.00180487053221704	0.461538461538462	evm.TU.Chr2.2161;evm.TU.Chr2.2331;evm.TU.Chr3.3755;evm.TU.Chr6.4130;evm.TU.Chr7.4134;evm.TU.Chr7.5465	0.0389224	0.0371712466589322
GO:1901682	sulfur compound transmembrane transporter activity	13	6	1.48	MF	0.00180487053221704	0.461538461538462	evm.TU.Chr2.2161;evm.TU.Chr2.2331;evm.TU.Chr3.3755;evm.TU.Chr6.4130;evm.TU.Chr7.4134;evm.TU.Chr7.5465	0.0389224	0.0371712466589322
GO:0140657	ATP-dependent activity	1067	152	121.22	MF	0.00186111654055015	0.142455482661668	evm.TU.Chr1.1055;evm.TU.Chr1.1061;evm.TU.Chr1.1099;evm.TU.Chr1.1548;evm.TU.Chr1.1766;evm.TU.Chr1.2004;evm.TU.Chr1.2684;evm.TU.Chr1.2815;evm.TU.Chr1.2823;evm.TU.Chr1.2851;evm.TU.Chr1.2895;evm.TU.Chr1.2896;evm.TU.Chr1.2958;evm.TU.Chr1.3201;evm.TU.Chr1.404;evm.TU.Chr1.4411;evm.TU.Chr1.510;evm.TU.Chr1.514;evm.TU.Chr1.672;evm.TU.Chr1.989;evm.TU.Chr2.1004;evm.TU.Chr2.1075;evm.TU.Chr2.1255;evm.TU.Chr2.1…	0.0397894	0.0379992034141364
GO:0016829	lyase activity	504	79	57.26	MF	0.00192757349812489	0.156746031746032	evm.TU.Chr1.217;evm.TU.Chr1.2699;evm.TU.Chr1.316;evm.TU.Chr1.3632;evm.TU.Chr1.3930;evm.TU.Chr1.3933;evm.TU.Chr2.1263;evm.TU.Chr2.1276;evm.TU.Chr2.1691;evm.TU.Chr2.1699;evm.TU.Chr2.2760;evm.TU.Chr2.3592;evm.TU.Chr2.3598;evm.TU.Chr2.3607;evm.TU.Chr2.3800;evm.TU.Chr2.4334;evm.TU.Chr2.5084;evm.TU.Chr2.5102;evm.TU.Chr2.67;evm.TU.Chr2.799;evm.TU.Chr3.1;evm.TU.Chr3.15;evm.TU.Chr3.1732;evm.TU.Chr3.1999;e…	0.040858	0.039019706439775
GO:0030777	(S)-scoulerine 9-O-methyltransferase activity	6	4	0.68	MF	0.00206304989329699	0.666666666666667	evm.TU.Chr5.2585;evm.TU.Chr5.5778;evm.TU.Chr5.5808;evm.TU.Chr7.2793	0.043119	0.0411789931120231
GO:0030170	pyridoxal phosphate binding	83	19	9.43	MF	0.00208640231767584	0.228915662650602	evm.TU.Chr1.1689;evm.TU.Chr2.3598;evm.TU.Chr2.627;evm.TU.Chr2.628;evm.TU.Chr3.3062;evm.TU.Chr4.1152;evm.TU.Chr4.3539;evm.TU.Chr5.1203;evm.TU.Chr5.2677;evm.TU.Chr5.5307;evm.TU.Chr5.5308;evm.TU.Chr5.5817;evm.TU.Chr6.3513;evm.TU.Chr6.4651;evm.TU.Chr6.6282;evm.TU.Chr7.1650;evm.TU.Chr7.1764;evm.TU.Chr7.4739;evm.TU.Chr7.814	0.043119	0.0411789931120231
GO:0070279	vitamin B6 binding	83	19	9.43	MF	0.00208640231767584	0.228915662650602	evm.TU.Chr1.1689;evm.TU.Chr2.3598;evm.TU.Chr2.627;evm.TU.Chr2.628;evm.TU.Chr3.3062;evm.TU.Chr4.1152;evm.TU.Chr4.3539;evm.TU.Chr5.1203;evm.TU.Chr5.2677;evm.TU.Chr5.5307;evm.TU.Chr5.5308;evm.TU.Chr5.5817;evm.TU.Chr6.3513;evm.TU.Chr6.4651;evm.TU.Chr6.6282;evm.TU.Chr7.1650;evm.TU.Chr7.1764;evm.TU.Chr7.4739;evm.TU.Chr7.814	0.043119	0.0411789931120231

## Sheet: Supplementary Table 6
Supplementary Table 6. GO enrichment analysis of DEGs in the ZL0 vs ZL24 comparison
GO ID	Term	Annotated	Significant	Expected	category	P value	rich	SigGenes	Padj	qvalue
GO:0005975	carbohydrate metabolic process	935	158	101.61	BP	5.2456009336461e-09	0.168983957219251	evm.TU.Chr1.151;evm.TU.Chr1.1753;evm.TU.Chr1.2604;evm.TU.Chr1.2609;evm.TU.Chr1.2747;evm.TU.Chr1.2811;evm.TU.Chr1.2949;evm.TU.Chr1.3219;evm.TU.Chr1.3382;evm.TU.Chr1.4009;evm.TU.Chr1.4363;evm.TU.Chr1.4623;evm.TU.Chr2.1015;evm.TU.Chr2.1605;evm.TU.Chr2.1664;evm.TU.Chr2.1699;evm.TU.Chr2.2252;evm.TU.Chr2.2405;evm.TU.Chr2.2533;evm.TU.Chr2.2601;evm.TU.Chr2.2658;evm.TU.Chr2.2686;evm.TU.Chr2.2903;evm.TU.Ch…	1.15608e-05	1.11700957585644e-05
GO:0065008	regulation of biological quality	241	57	26.19	BP	9.03365358411979e-09	0.236514522821577	evm.TU.Chr1.2289;evm.TU.Chr1.2951;evm.TU.Chr1.4080;evm.TU.Chr1.4205;evm.TU.Chr1.4206;evm.TU.Chr1.4389;evm.TU.Chr1.945;evm.TU.Chr2.1056;evm.TU.Chr2.113;evm.TU.Chr2.1200;evm.TU.Chr2.1512;evm.TU.Chr2.178;evm.TU.Chr2.2249;evm.TU.Chr2.303;evm.TU.Chr2.3632;evm.TU.Chr2.5836;evm.TU.Chr2.898;evm.TU.Chr2.916;evm.TU.Chr3.1040;evm.TU.Chr3.133;evm.TU.Chr3.2709;evm.TU.Chr3.2726;evm.TU.Chr3.4180;evm.TU.Chr3.442…	1.15608e-05	1.11700957585644e-05
GO:0050896	response to stimulus	2921	404	317.45	BP	9.9920818932544e-09	0.138308798356727	evm.TU.Chr1.1127;evm.TU.Chr1.1235;evm.TU.Chr1.1490;evm.TU.Chr1.1579;evm.TU.Chr1.1589;evm.TU.Chr1.1743;evm.TU.Chr1.1762;evm.TU.Chr1.1769;evm.TU.Chr1.2211;evm.TU.Chr1.2542;evm.TU.Chr1.2559;evm.TU.Chr1.2572;evm.TU.Chr1.2573;evm.TU.Chr1.2609;evm.TU.Chr1.2671;evm.TU.Chr1.2677;evm.TU.Chr1.2682;evm.TU.Chr1.2951;evm.TU.Chr1.3036;evm.TU.Chr1.3114;evm.TU.Chr1.3125;evm.TU.Chr1.3193;evm.TU.Chr1.3382;evm.TU.C…	1.15608e-05	1.11700957585644e-05
GO:0042221	response to chemical	752	130	81.73	BP	3.43079262283214e-08	0.172872340425532	evm.TU.Chr1.1490;evm.TU.Chr1.2542;evm.TU.Chr1.2559;evm.TU.Chr1.2572;evm.TU.Chr1.2573;evm.TU.Chr1.2671;evm.TU.Chr1.2677;evm.TU.Chr1.2951;evm.TU.Chr1.3114;evm.TU.Chr1.3941;evm.TU.Chr1.4080;evm.TU.Chr1.4518;evm.TU.Chr2.1147;evm.TU.Chr2.1171;evm.TU.Chr2.1347;evm.TU.Chr2.1734;evm.TU.Chr2.1738;evm.TU.Chr2.1755;evm.TU.Chr2.1761;evm.TU.Chr2.1841;evm.TU.Chr2.1847;evm.TU.Chr2.1948;evm.TU.Chr2.2023;evm.TU.C…	2.97707e-05	2.87644876219558e-05
GO:0006629	lipid metabolic process	750	128	81.51	BP	9.40962660582495e-08	0.170666666666667	evm.TU.Chr1.3193;evm.TU.Chr1.3453;evm.TU.Chr1.3474;evm.TU.Chr1.3475;evm.TU.Chr1.3673;evm.TU.Chr1.3727;evm.TU.Chr1.3877;evm.TU.Chr1.3955;evm.TU.Chr2.1048;evm.TU.Chr2.1263;evm.TU.Chr2.2583;evm.TU.Chr2.2812;evm.TU.Chr2.3143;evm.TU.Chr2.3333;evm.TU.Chr2.3780;evm.TU.Chr2.3809;evm.TU.Chr2.4325;evm.TU.Chr2.486;evm.TU.Chr2.487;evm.TU.Chr2.488;evm.TU.Chr2.6179;evm.TU.Chr2.799;evm.TU.Chr3.1;evm.TU.Chr3.126…	6.53216e-05	6.31138323498069e-05
GO:0042445	hormone metabolic process	43	18	4.67	BP	1.70973538757247e-07	0.418604651162791	evm.TU.Chr1.4389;evm.TU.Chr2.113;evm.TU.Chr2.1512;evm.TU.Chr2.178;evm.TU.Chr2.303;evm.TU.Chr2.916;evm.TU.Chr3.474;evm.TU.Chr3.5019;evm.TU.Chr3.5033;evm.TU.Chr4.1358;evm.TU.Chr4.2328;evm.TU.Chr4.2329;evm.TU.Chr5.3561;evm.TU.Chr5.3565;evm.TU.Chr6.1611;evm.TU.Chr6.4413;evm.TU.Chr6.448;evm.TU.Chr6.860	9.89082e-05	9.5565209557998e-05
GO:0044281	small molecule metabolic process	1138	177	123.67	BP	2.75303352153143e-07	0.155536028119508	evm.TU.Chr1.1025;evm.TU.Chr1.1589;evm.TU.Chr1.1689;evm.TU.Chr1.1753;evm.TU.Chr1.1940;evm.TU.Chr1.2399;evm.TU.Chr1.3021;evm.TU.Chr1.3114;evm.TU.Chr1.316;evm.TU.Chr1.3192;evm.TU.Chr1.3193;evm.TU.Chr1.3219;evm.TU.Chr1.4068;evm.TU.Chr1.4308;evm.TU.Chr1.828;evm.TU.Chr2.1048;evm.TU.Chr2.1263;evm.TU.Chr2.1567;evm.TU.Chr2.1605;evm.TU.Chr2.1658;evm.TU.Chr2.1699;evm.TU.Chr2.1731;evm.TU.Chr2.258;evm.TU.Chr2…	0.000136511	0.000131897215031566
GO:0010817	regulation of hormone levels	80	25	8.69	BP	6.32408264359875e-07	0.3125	evm.TU.Chr1.4080;evm.TU.Chr1.4389;evm.TU.Chr2.113;evm.TU.Chr2.1200;evm.TU.Chr2.1512;evm.TU.Chr2.178;evm.TU.Chr2.303;evm.TU.Chr2.916;evm.TU.Chr3.474;evm.TU.Chr3.5019;evm.TU.Chr3.5033;evm.TU.Chr4.1016;evm.TU.Chr4.1358;evm.TU.Chr4.1866;evm.TU.Chr4.2328;evm.TU.Chr4.2329;evm.TU.Chr4.3822;evm.TU.Chr5.3561;evm.TU.Chr5.3565;evm.TU.Chr6.1611;evm.TU.Chr6.4413;evm.TU.Chr6.448;evm.TU.Chr6.860;evm.TU.Chr7.327…	0.000274386	0.000265112201348758
GO:0065007	biological regulation	2661	359	289.19	BP	1.36513065047319e-06	0.134911687335588	evm.TU.Chr1.100;evm.TU.Chr1.1490;evm.TU.Chr1.1579;evm.TU.Chr1.1686;evm.TU.Chr1.2289;evm.TU.Chr1.2533;evm.TU.Chr1.2542;evm.TU.Chr1.2559;evm.TU.Chr1.2572;evm.TU.Chr1.2573;evm.TU.Chr1.2671;evm.TU.Chr1.2677;evm.TU.Chr1.2682;evm.TU.Chr1.2951;evm.TU.Chr1.2958;evm.TU.Chr1.3111;evm.TU.Chr1.3114;evm.TU.Chr1.3779;evm.TU.Chr1.3837;evm.TU.Chr1.3883;evm.TU.Chr1.3941;evm.TU.Chr1.4080;evm.TU.Chr1.4205;evm.TU.Ch…	0.000526485	0.000508690789755274
GO:1901700	response to oxygen-containing compound	287	58	31.19	BP	2.02233645123192e-06	0.202090592334495	evm.TU.Chr1.1490;evm.TU.Chr1.2542;evm.TU.Chr1.2559;evm.TU.Chr1.2572;evm.TU.Chr1.2573;evm.TU.Chr1.2671;evm.TU.Chr1.4518;evm.TU.Chr2.1734;evm.TU.Chr2.1738;evm.TU.Chr2.1841;evm.TU.Chr2.1847;evm.TU.Chr2.2658;evm.TU.Chr2.3794;evm.TU.Chr2.4086;evm.TU.Chr2.4514;evm.TU.Chr2.567;evm.TU.Chr2.788;evm.TU.Chr2.870;evm.TU.Chr3.130;evm.TU.Chr3.2396;evm.TU.Chr3.2790;evm.TU.Chr3.2884;evm.TU.Chr3.3077;evm.TU.Chr3.…	0.000701953	0.00067822778248683
GO:0009628	response to abiotic stimulus	318	62	34.56	BP	3.1613604307527e-06	0.19496855345912	evm.TU.Chr1.2677;evm.TU.Chr1.2682;evm.TU.Chr1.2951;evm.TU.Chr1.3382;evm.TU.Chr1.4016;evm.TU.Chr2.1178;evm.TU.Chr2.1347;evm.TU.Chr2.1734;evm.TU.Chr2.1738;evm.TU.Chr2.1841;evm.TU.Chr2.1847;evm.TU.Chr2.2023;evm.TU.Chr2.2763;evm.TU.Chr2.2796;evm.TU.Chr2.327;evm.TU.Chr2.3794;evm.TU.Chr2.4334;evm.TU.Chr2.445;evm.TU.Chr2.4514;evm.TU.Chr2.4568;evm.TU.Chr2.5229;evm.TU.Chr2.532;evm.TU.Chr2.788;evm.TU.Chr2.…	0.000997553	0.000963836778218
GO:0044255	cellular lipid metabolic process	469	83	50.97	BP	4.41073672265623e-06	0.176972281449893	evm.TU.Chr1.3193;evm.TU.Chr1.3453;evm.TU.Chr1.3474;evm.TU.Chr1.3475;evm.TU.Chr1.3673;evm.TU.Chr1.3877;evm.TU.Chr2.1048;evm.TU.Chr2.1263;evm.TU.Chr2.2812;evm.TU.Chr2.3143;evm.TU.Chr2.3333;evm.TU.Chr2.3780;evm.TU.Chr2.3809;evm.TU.Chr2.4325;evm.TU.Chr2.799;evm.TU.Chr3.1;evm.TU.Chr3.1266;evm.TU.Chr3.15;evm.TU.Chr3.3685;evm.TU.Chr3.4875;evm.TU.Chr3.76;evm.TU.Chr3.77;evm.TU.Chr3.81;evm.TU.Chr3.85;evm.T…	0.00127581	0.0012326848419634
GO:0048511	rhythmic process	34	14	3.7	BP	5.12466872963003e-06	0.411764705882353	evm.TU.Chr1.100;evm.TU.Chr1.4222;evm.TU.Chr2.3794;evm.TU.Chr2.445;evm.TU.Chr2.5229;evm.TU.Chr3.1562;evm.TU.Chr3.3384;evm.TU.Chr3.4618;evm.TU.Chr3.5011;evm.TU.Chr3.573;evm.TU.Chr4.1691;evm.TU.Chr4.295;evm.TU.Chr6.933;novel14606	0.00136829	0.00132204004636448
GO:0005976	polysaccharide metabolic process	299	56	32.49	BP	3.1310728605619e-05	0.187290969899666	evm.TU.Chr1.151;evm.TU.Chr1.2604;evm.TU.Chr1.2949;evm.TU.Chr1.3382;evm.TU.Chr1.4363;evm.TU.Chr2.1015;evm.TU.Chr2.2252;evm.TU.Chr2.2405;evm.TU.Chr2.2601;evm.TU.Chr2.2658;evm.TU.Chr2.2686;evm.TU.Chr2.2903;evm.TU.Chr2.4075;evm.TU.Chr2.455;evm.TU.Chr2.762;evm.TU.Chr3.1271;evm.TU.Chr3.1562;evm.TU.Chr3.209;evm.TU.Chr3.2931;evm.TU.Chr3.3730;evm.TU.Chr3.4496;evm.TU.Chr3.4852;evm.TU.Chr3.5121;evm.TU.Chr3.…	0.00776282	0.00750044972462421
GO:0005982	starch metabolic process	44	15	4.78	BP	3.50230261454454e-05	0.340909090909091	evm.TU.Chr1.3382;evm.TU.Chr2.1015;evm.TU.Chr2.2686;evm.TU.Chr2.762;evm.TU.Chr3.1562;evm.TU.Chr3.4852;evm.TU.Chr3.5143;evm.TU.Chr3.644;evm.TU.Chr4.2081;evm.TU.Chr5.1758;evm.TU.Chr5.2157;evm.TU.Chr6.2861;evm.TU.Chr6.5420;evm.TU.Chr7.3252;novel14456	0.00810433	0.00783041131925538
GO:0000271	polysaccharide biosynthetic process	129	30	14.02	BP	4.05220866100554e-05	0.232558139534884	evm.TU.Chr2.1015;evm.TU.Chr2.2252;evm.TU.Chr2.2405;evm.TU.Chr2.2601;evm.TU.Chr2.2658;evm.TU.Chr2.2686;evm.TU.Chr2.2903;evm.TU.Chr2.4075;evm.TU.Chr2.455;evm.TU.Chr2.762;evm.TU.Chr3.209;evm.TU.Chr3.4496;evm.TU.Chr3.4852;evm.TU.Chr3.5121;evm.TU.Chr3.5143;evm.TU.Chr3.644;evm.TU.Chr4.2081;evm.TU.Chr5.1758;evm.TU.Chr5.2157;evm.TU.Chr5.4194;evm.TU.Chr5.4810;evm.TU.Chr5.500;evm.TU.Chr5.6369;evm.TU.Chr5.7…	0.00849773	0.00821051608316401
GO:0016051	carbohydrate biosynthetic process	193	40	20.97	BP	4.16195338176707e-05	0.207253886010363	evm.TU.Chr2.1015;evm.TU.Chr2.2252;evm.TU.Chr2.2405;evm.TU.Chr2.2601;evm.TU.Chr2.2658;evm.TU.Chr2.2686;evm.TU.Chr2.2903;evm.TU.Chr2.4075;evm.TU.Chr2.455;evm.TU.Chr2.5900;evm.TU.Chr2.762;evm.TU.Chr3.209;evm.TU.Chr3.3358;evm.TU.Chr3.4434;evm.TU.Chr3.4496;evm.TU.Chr3.4831;evm.TU.Chr3.4852;evm.TU.Chr3.5121;evm.TU.Chr3.5143;evm.TU.Chr3.644;evm.TU.Chr4.2081;evm.TU.Chr4.2502;evm.TU.Chr5.1758;evm.TU.Chr5.…	0.00849773	0.00821051608316401
GO:0016042	lipid catabolic process	94	24	10.22	BP	4.7978512091228e-05	0.25531914893617	evm.TU.Chr2.4325;evm.TU.Chr2.486;evm.TU.Chr2.487;evm.TU.Chr2.488;evm.TU.Chr2.799;evm.TU.Chr3.3578;evm.TU.Chr3.4110;evm.TU.Chr3.4111;evm.TU.Chr3.4672;evm.TU.Chr4.2864;evm.TU.Chr5.4505;evm.TU.Chr5.5382;evm.TU.Chr5.5519;evm.TU.Chr6.1267;evm.TU.Chr6.3528;evm.TU.Chr6.3949;evm.TU.Chr6.5591;evm.TU.Chr6.5594;evm.TU.Chr6.6940;evm.TU.Chr6.786;evm.TU.Chr7.1051;evm.TU.Chr7.1905;evm.TU.Chr7.1906;evm.TU.Chr7.2…	0.00925186	0.00893915435804985
GO:0007165	signal transduction	1020	150	110.85	BP	5.12085431700028e-05	0.147058823529412	evm.TU.Chr1.1490;evm.TU.Chr1.1579;evm.TU.Chr1.2542;evm.TU.Chr1.2559;evm.TU.Chr1.2572;evm.TU.Chr1.2573;evm.TU.Chr1.2671;evm.TU.Chr1.2677;evm.TU.Chr1.2951;evm.TU.Chr1.3114;evm.TU.Chr1.3941;evm.TU.Chr1.4080;evm.TU.Chr1.4220;evm.TU.Chr1.859;evm.TU.Chr1.865;evm.TU.Chr1.871;evm.TU.Chr2.1147;evm.TU.Chr2.1171;evm.TU.Chr2.1187;evm.TU.Chr2.1347;evm.TU.Chr2.1505;evm.TU.Chr2.16;evm.TU.Chr2.1948;evm.TU.Chr2.1…	0.00935499	0.00903880435122597
GO:0006950	response to stress	1968	265	213.88	BP	5.66068058941488e-05	0.134654471544715	evm.TU.Chr1.1127;evm.TU.Chr1.1235;evm.TU.Chr1.1490;evm.TU.Chr1.1579;evm.TU.Chr1.1589;evm.TU.Chr1.1743;evm.TU.Chr1.1762;evm.TU.Chr1.1769;evm.TU.Chr1.2211;evm.TU.Chr1.2542;evm.TU.Chr1.2559;evm.TU.Chr1.2572;evm.TU.Chr1.2573;evm.TU.Chr1.2609;evm.TU.Chr1.2671;evm.TU.Chr1.2951;evm.TU.Chr1.3036;evm.TU.Chr1.3125;evm.TU.Chr1.3193;evm.TU.Chr1.3382;evm.TU.Chr1.3993;evm.TU.Chr1.4427;evm.TU.Chr1.4518;evm.TU.C…	0.00936951	0.00905282834073143
GO:0070887	cellular response to chemical stimulus	413	71	44.88	BP	5.66867311354652e-05	0.171912832929782	evm.TU.Chr1.1490;evm.TU.Chr1.2542;evm.TU.Chr1.2559;evm.TU.Chr1.2572;evm.TU.Chr1.2573;evm.TU.Chr1.2671;evm.TU.Chr1.2677;evm.TU.Chr1.2951;evm.TU.Chr1.3114;evm.TU.Chr1.3941;evm.TU.Chr1.4080;evm.TU.Chr2.1147;evm.TU.Chr2.1171;evm.TU.Chr2.1347;evm.TU.Chr2.1948;evm.TU.Chr2.2023;evm.TU.Chr2.2500;evm.TU.Chr2.2637;evm.TU.Chr2.2658;evm.TU.Chr2.2763;evm.TU.Chr2.2796;evm.TU.Chr2.303;evm.TU.Chr2.3291;evm.TU.Ch…	0.00936951	0.00905282834073143
GO:0044262	cellular carbohydrate metabolic process	279	52	30.32	BP	6.76495688708858e-05	0.186379928315412	evm.TU.Chr1.2604;evm.TU.Chr1.2949;evm.TU.Chr1.3382;evm.TU.Chr1.4363;evm.TU.Chr2.1015;evm.TU.Chr2.1664;evm.TU.Chr2.2601;evm.TU.Chr2.2658;evm.TU.Chr2.2686;evm.TU.Chr2.2903;evm.TU.Chr2.4075;evm.TU.Chr2.455;evm.TU.Chr2.6179;evm.TU.Chr2.762;evm.TU.Chr3.1562;evm.TU.Chr3.209;evm.TU.Chr3.314;evm.TU.Chr3.3501;evm.TU.Chr3.4434;evm.TU.Chr3.4496;evm.TU.Chr3.4831;evm.TU.Chr3.4852;evm.TU.Chr3.5121;evm.TU.Chr3.…	0.010383	0.0100321043259419
GO:0023052	signaling	1026	150	111.5	BP	6.88014687764694e-05	0.146198830409357	evm.TU.Chr1.1490;evm.TU.Chr1.1579;evm.TU.Chr1.2542;evm.TU.Chr1.2559;evm.TU.Chr1.2572;evm.TU.Chr1.2573;evm.TU.Chr1.2671;evm.TU.Chr1.2677;evm.TU.Chr1.2951;evm.TU.Chr1.3114;evm.TU.Chr1.3941;evm.TU.Chr1.4080;evm.TU.Chr1.4220;evm.TU.Chr1.859;evm.TU.Chr1.865;evm.TU.Chr1.871;evm.TU.Chr2.1147;evm.TU.Chr2.1171;evm.TU.Chr2.1187;evm.TU.Chr2.1347;evm.TU.Chr2.1505;evm.TU.Chr2.16;evm.TU.Chr2.1948;evm.TU.Chr2.1…	0.010383	0.0100321043259419
GO:0008610	lipid biosynthetic process	431	73	46.84	BP	7.33381015796191e-05	0.169373549883991	evm.TU.Chr1.3193;evm.TU.Chr1.3453;evm.TU.Chr1.3673;evm.TU.Chr1.3877;evm.TU.Chr1.3955;evm.TU.Chr2.1048;evm.TU.Chr2.1263;evm.TU.Chr2.2812;evm.TU.Chr2.3143;evm.TU.Chr2.3333;evm.TU.Chr2.3809;evm.TU.Chr3.1;evm.TU.Chr3.15;evm.TU.Chr3.1999;evm.TU.Chr3.3685;evm.TU.Chr3.4720;evm.TU.Chr3.4875;evm.TU.Chr3.76;evm.TU.Chr3.77;evm.TU.Chr3.81;evm.TU.Chr3.85;evm.TU.Chr4.1358;evm.TU.Chr4.2089;evm.TU.Chr4.2276;evm.…	0.0106065	0.010248034720731
GO:0006796	phosphate-containing compound metabolic process	495	81	53.8	BP	0.000101324602430731	0.163636363636364	evm.TU.Chr1.3453;evm.TU.Chr1.3474;evm.TU.Chr1.3475;evm.TU.Chr1.4068;evm.TU.Chr1.4308;evm.TU.Chr2.1294;evm.TU.Chr2.1658;evm.TU.Chr2.1731;evm.TU.Chr2.2083;evm.TU.Chr2.3143;evm.TU.Chr2.3333;evm.TU.Chr2.3780;evm.TU.Chr2.3819;evm.TU.Chr2.4090;evm.TU.Chr2.4282;evm.TU.Chr2.4314;evm.TU.Chr2.540;evm.TU.Chr2.5768;evm.TU.Chr2.898;evm.TU.Chr3.1266;evm.TU.Chr3.2015;evm.TU.Chr3.2144;evm.TU.Chr3.2404;evm.TU.Chr…	0.0135212	0.0130642044644798
GO:0007623	circadian rhythm	24	10	2.61	BP	0.000104156383885852	0.416666666666667	evm.TU.Chr1.100;evm.TU.Chr2.3794;evm.TU.Chr2.445;evm.TU.Chr2.5229;evm.TU.Chr3.1562;evm.TU.Chr3.4618;evm.TU.Chr3.573;evm.TU.Chr4.295;evm.TU.Chr6.933;novel14606	0.0135212	0.0130642044644798
GO:0007154	cell communication	1059	153	115.09	BP	0.000105177917298778	0.144475920679887	evm.TU.Chr1.1490;evm.TU.Chr1.1579;evm.TU.Chr1.2542;evm.TU.Chr1.2559;evm.TU.Chr1.2572;evm.TU.Chr1.2573;evm.TU.Chr1.2671;evm.TU.Chr1.2677;evm.TU.Chr1.2951;evm.TU.Chr1.3114;evm.TU.Chr1.3941;evm.TU.Chr1.4080;evm.TU.Chr1.4220;evm.TU.Chr1.859;evm.TU.Chr1.865;evm.TU.Chr1.871;evm.TU.Chr2.1147;evm.TU.Chr2.1171;evm.TU.Chr2.1187;evm.TU.Chr2.1347;evm.TU.Chr2.1505;evm.TU.Chr2.16;evm.TU.Chr2.1948;evm.TU.Chr2.1…	0.0135212	0.0130642044644798
GO:0009737	response to abscisic acid	119	27	12.93	BP	0.000150158138960226	0.226890756302521	evm.TU.Chr1.2542;evm.TU.Chr1.2559;evm.TU.Chr1.2572;evm.TU.Chr1.2573;evm.TU.Chr1.2671;evm.TU.Chr2.1738;evm.TU.Chr2.1847;evm.TU.Chr2.567;evm.TU.Chr3.3241;evm.TU.Chr3.3656;evm.TU.Chr3.4647;evm.TU.Chr3.881;evm.TU.Chr4.1188;evm.TU.Chr4.1290;evm.TU.Chr4.295;evm.TU.Chr5.3929;evm.TU.Chr5.4028;evm.TU.Chr5.5817;evm.TU.Chr5.6144;evm.TU.Chr6.1368;evm.TU.Chr6.3766;evm.TU.Chr7.2632;novel4440;novel5165;novel516…	0.0179724	0.0173649303349285
GO:0097305	response to alcohol	119	27	12.93	BP	0.000150158138960226	0.226890756302521	evm.TU.Chr1.2542;evm.TU.Chr1.2559;evm.TU.Chr1.2572;evm.TU.Chr1.2573;evm.TU.Chr1.2671;evm.TU.Chr2.1738;evm.TU.Chr2.1847;evm.TU.Chr2.567;evm.TU.Chr3.3241;evm.TU.Chr3.3656;evm.TU.Chr3.4647;evm.TU.Chr3.881;evm.TU.Chr4.1188;evm.TU.Chr4.1290;evm.TU.Chr4.295;evm.TU.Chr5.3929;evm.TU.Chr5.4028;evm.TU.Chr5.5817;evm.TU.Chr5.6144;evm.TU.Chr6.1368;evm.TU.Chr6.3766;evm.TU.Chr7.2632;novel4440;novel5165;novel516…	0.0179724	0.0173649303349285
GO:0006066	alcohol metabolic process	83	21	9.02	BP	0.000160374850705363	0.253012048192771	evm.TU.Chr1.1025;evm.TU.Chr2.1731;evm.TU.Chr2.4325;evm.TU.Chr2.4989;evm.TU.Chr2.5768;evm.TU.Chr2.6179;evm.TU.Chr3.314;evm.TU.Chr3.3501;evm.TU.Chr3.5136;evm.TU.Chr4.3529;evm.TU.Chr5.1177;evm.TU.Chr5.1809;evm.TU.Chr5.2209;evm.TU.Chr5.6468;evm.TU.Chr6.155;evm.TU.Chr6.2381;evm.TU.Chr6.25;evm.TU.Chr6.6731;evm.TU.Chr6.7016;evm.TU.Chr6.733;evm.TU.Chr7.2681	0.0182316	0.0176153491427742
GO:0019637	organophosphate metabolic process	427	71	46.41	BP	0.000163662695702918	0.166276346604215	evm.TU.Chr1.3453;evm.TU.Chr1.3474;evm.TU.Chr1.3475;evm.TU.Chr1.4068;evm.TU.Chr1.4308;evm.TU.Chr2.1658;evm.TU.Chr2.1731;evm.TU.Chr2.3143;evm.TU.Chr2.3333;evm.TU.Chr2.3780;evm.TU.Chr2.3819;evm.TU.Chr2.4090;evm.TU.Chr2.4314;evm.TU.Chr2.540;evm.TU.Chr2.5768;evm.TU.Chr2.898;evm.TU.Chr3.1266;evm.TU.Chr3.2015;evm.TU.Chr3.3501;evm.TU.Chr3.3685;evm.TU.Chr3.5136;evm.TU.Chr3.953;evm.TU.Chr4.1822;evm.TU.Chr4…	0.0182316	0.0176153491427742
GO:0009415	response to water	55	16	5.98	BP	0.000168081171983783	0.290909090909091	evm.TU.Chr2.1734;evm.TU.Chr2.1841;evm.TU.Chr2.4514;evm.TU.Chr2.788;evm.TU.Chr2.870;evm.TU.Chr3.130;evm.TU.Chr3.2790;evm.TU.Chr3.3077;evm.TU.Chr3.407;evm.TU.Chr4.2101;evm.TU.Chr5.2164;evm.TU.Chr5.5817;evm.TU.Chr6.1368;evm.TU.Chr6.1474;evm.TU.Chr6.1481;evm.TU.Chr6.1483	0.0182316	0.0176153491427742
GO:0006793	phosphorus metabolic process	529	84	57.49	BP	0.000213904845721235	0.158790170132325	evm.TU.Chr1.3453;evm.TU.Chr1.3474;evm.TU.Chr1.3475;evm.TU.Chr1.4068;evm.TU.Chr1.4308;evm.TU.Chr2.1294;evm.TU.Chr2.1658;evm.TU.Chr2.1699;evm.TU.Chr2.1731;evm.TU.Chr2.2083;evm.TU.Chr2.3143;evm.TU.Chr2.3333;evm.TU.Chr2.3780;evm.TU.Chr2.3819;evm.TU.Chr2.4090;evm.TU.Chr2.4282;evm.TU.Chr2.4314;evm.TU.Chr2.540;evm.TU.Chr2.5768;evm.TU.Chr2.898;evm.TU.Chr3.1266;evm.TU.Chr3.2015;evm.TU.Chr3.2144;evm.TU.Chr…	0.0224989	0.021738463746981
GO:0051716	cellular response to stimulus	1499	204	162.91	BP	0.000258620865831346	0.136090727151434	evm.TU.Chr1.1490;evm.TU.Chr1.1579;evm.TU.Chr1.2542;evm.TU.Chr1.2559;evm.TU.Chr1.2572;evm.TU.Chr1.2573;evm.TU.Chr1.2671;evm.TU.Chr1.2677;evm.TU.Chr1.2951;evm.TU.Chr1.3114;evm.TU.Chr1.3941;evm.TU.Chr1.3993;evm.TU.Chr1.4080;evm.TU.Chr1.4220;evm.TU.Chr1.64;evm.TU.Chr1.672;evm.TU.Chr1.859;evm.TU.Chr1.865;evm.TU.Chr1.871;evm.TU.Chr2.1099;evm.TU.Chr2.1147;evm.TU.Chr2.1171;evm.TU.Chr2.1187;evm.TU.Chr2.13…	0.0264021	0.0255097857132715
GO:1901615	organic hydroxy compound metabolic process	137	29	14.89	BP	0.000311032676638203	0.211678832116788	evm.TU.Chr1.1025;evm.TU.Chr2.1731;evm.TU.Chr2.4325;evm.TU.Chr2.4989;evm.TU.Chr2.5768;evm.TU.Chr2.6179;evm.TU.Chr3.314;evm.TU.Chr3.3501;evm.TU.Chr3.4313;evm.TU.Chr3.5019;evm.TU.Chr3.5136;evm.TU.Chr4.1358;evm.TU.Chr4.3529;evm.TU.Chr4.572;evm.TU.Chr5.1177;evm.TU.Chr5.1809;evm.TU.Chr5.2209;evm.TU.Chr5.6468;evm.TU.Chr6.155;evm.TU.Chr6.1611;evm.TU.Chr6.2381;evm.TU.Chr6.25;evm.TU.Chr6.3366;evm.TU.Chr6.4…	0.0286507	0.0276823453641984
GO:0044272	sulfur compound biosynthetic process	75	19	8.15	BP	0.000318198580678036	0.253333333333333	evm.TU.Chr1.1940;evm.TU.Chr1.2845;evm.TU.Chr1.828;evm.TU.Chr2.1731;evm.TU.Chr2.5430;evm.TU.Chr2.5434;evm.TU.Chr4.378;evm.TU.Chr4.379;evm.TU.Chr4.899;evm.TU.Chr5.1177;evm.TU.Chr5.1809;evm.TU.Chr5.2164;evm.TU.Chr5.2209;evm.TU.Chr5.2804;evm.TU.Chr6.2381;novel12511;novel137;novel1621;novel4505	0.0286507	0.0276823453641984
GO:0001101	response to acid chemical	58	16	6.3	BP	0.00032980644717178	0.275862068965517	evm.TU.Chr2.1734;evm.TU.Chr2.1841;evm.TU.Chr2.4514;evm.TU.Chr2.788;evm.TU.Chr2.870;evm.TU.Chr3.130;evm.TU.Chr3.2790;evm.TU.Chr3.3077;evm.TU.Chr3.407;evm.TU.Chr4.2101;evm.TU.Chr5.2164;evm.TU.Chr5.5817;evm.TU.Chr6.1368;evm.TU.Chr6.1474;evm.TU.Chr6.1481;evm.TU.Chr6.1483	0.0286507	0.0276823453641984
GO:0006970	response to osmotic stress	58	16	6.3	BP	0.00032980644717178	0.275862068965517	evm.TU.Chr1.2951;evm.TU.Chr2.1738;evm.TU.Chr2.1847;evm.TU.Chr2.2023;evm.TU.Chr2.327;evm.TU.Chr2.870;evm.TU.Chr3.130;evm.TU.Chr4.1290;evm.TU.Chr4.2305;evm.TU.Chr5.2164;evm.TU.Chr5.4587;evm.TU.Chr5.5790;evm.TU.Chr5.5817;evm.TU.Chr5.6890;evm.TU.Chr6.1368;evm.TU.Chr7.5210	0.0286507	0.0276823453641984
GO:0044283	small molecule biosynthetic process	437	71	47.49	BP	0.000330076158971069	0.162471395881007	evm.TU.Chr1.1589;evm.TU.Chr1.1689;evm.TU.Chr1.1940;evm.TU.Chr1.3021;evm.TU.Chr1.3193;evm.TU.Chr1.828;evm.TU.Chr2.1048;evm.TU.Chr2.1263;evm.TU.Chr2.1731;evm.TU.Chr2.258;evm.TU.Chr2.2658;evm.TU.Chr2.2812;evm.TU.Chr2.3809;evm.TU.Chr2.3819;evm.TU.Chr2.446;evm.TU.Chr2.5430;evm.TU.Chr2.5434;evm.TU.Chr2.5900;evm.TU.Chr3.1668;evm.TU.Chr3.2526;evm.TU.Chr3.3067;evm.TU.Chr3.3358;evm.TU.Chr3.3971;evm.TU.Chr3…	0.0286507	0.0276823453641984
GO:0034637	cellular carbohydrate biosynthetic process	144	30	15.65	BP	0.000330172355254093	0.208333333333333	evm.TU.Chr2.1015;evm.TU.Chr2.2601;evm.TU.Chr2.2658;evm.TU.Chr2.2686;evm.TU.Chr2.2903;evm.TU.Chr2.4075;evm.TU.Chr2.455;evm.TU.Chr2.762;evm.TU.Chr3.209;evm.TU.Chr3.4434;evm.TU.Chr3.4496;evm.TU.Chr3.4831;evm.TU.Chr3.4852;evm.TU.Chr3.5121;evm.TU.Chr3.5143;evm.TU.Chr3.644;evm.TU.Chr4.2081;evm.TU.Chr4.2502;evm.TU.Chr5.1758;evm.TU.Chr5.2157;evm.TU.Chr5.4810;evm.TU.Chr5.500;evm.TU.Chr5.6006;evm.TU.Chr5.6…	0.0286507	0.0276823453641984
GO:0006869	lipid transport	76	19	8.26	BP	0.000381728493787395	0.25	evm.TU.Chr1.3125;evm.TU.Chr2.1615;evm.TU.Chr2.6069;evm.TU.Chr2.862;evm.TU.Chr3.27;evm.TU.Chr3.3407;evm.TU.Chr4.1079;evm.TU.Chr4.1082;evm.TU.Chr4.1089;evm.TU.Chr4.1090;evm.TU.Chr5.4804;evm.TU.Chr5.795;evm.TU.Chr6.280;evm.TU.Chr6.6696;evm.TU.Chr6.786;evm.TU.Chr7.234;evm.TU.Chr7.2741;novel2554;novel5864	0.0323166	0.0312243127395799
GO:0006790	sulfur compound metabolic process	249	45	27.06	BP	0.000413010448083128	0.180722891566265	evm.TU.Chr1.1940;evm.TU.Chr1.2845;evm.TU.Chr1.4440;evm.TU.Chr1.828;evm.TU.Chr1.945;evm.TU.Chr2.1731;evm.TU.Chr2.1755;evm.TU.Chr2.1761;evm.TU.Chr2.2249;evm.TU.Chr2.2620;evm.TU.Chr2.2699;evm.TU.Chr2.5430;evm.TU.Chr2.5434;evm.TU.Chr3.2591;evm.TU.Chr3.3676;evm.TU.Chr4.1419;evm.TU.Chr4.2152;evm.TU.Chr4.2197;evm.TU.Chr4.3754;evm.TU.Chr4.378;evm.TU.Chr4.379;evm.TU.Chr4.572;evm.TU.Chr4.899;evm.TU.Chr5.11…	0.0341324	0.0329787290123521
GO:0031408	oxylipin biosynthetic process	28	10	3.04	BP	0.000463863775189147	0.357142857142857	evm.TU.Chr1.3193;evm.TU.Chr2.2812;evm.TU.Chr3.76;evm.TU.Chr3.77;evm.TU.Chr3.81;evm.TU.Chr3.85;evm.TU.Chr4.2089;novel288;novel3818;novel8267	0.0374435	0.0361779678764412
GO:0006260	DNA replication	141	29	15.32	BP	0.000514428825346069	0.205673758865248	evm.TU.Chr1.2100;evm.TU.Chr1.2958;evm.TU.Chr2.1156;evm.TU.Chr2.2240;evm.TU.Chr2.2387;evm.TU.Chr2.2879;evm.TU.Chr2.4456;evm.TU.Chr2.5489;evm.TU.Chr2.5781;evm.TU.Chr3.2965;evm.TU.Chr3.3012;evm.TU.Chr3.5052;evm.TU.Chr3.582;evm.TU.Chr4.3302;evm.TU.Chr4.769;evm.TU.Chr4.895;evm.TU.Chr5.3893;evm.TU.Chr5.5268;evm.TU.Chr5.5906;evm.TU.Chr6.149;evm.TU.Chr6.1590;evm.TU.Chr6.184;evm.TU.Chr6.2918;evm.TU.Chr6.3…	0.0396527	0.038312530326581
GO:0045489	pectin biosynthetic process	15	7	1.63	BP	0.000515913955596077	0.466666666666667	evm.TU.Chr2.2252;evm.TU.Chr2.2405;evm.TU.Chr2.2903;evm.TU.Chr5.4194;evm.TU.Chr5.7010;evm.TU.Chr6.5088;evm.TU.Chr6.6293	0.0396527	0.038312530326581
GO:0071495	cellular response to endogenous stimulus	339	57	36.84	BP	0.000525504574787065	0.168141592920354	evm.TU.Chr1.2542;evm.TU.Chr1.2559;evm.TU.Chr1.2572;evm.TU.Chr1.2573;evm.TU.Chr1.2671;evm.TU.Chr1.2677;evm.TU.Chr1.3114;evm.TU.Chr1.3941;evm.TU.Chr1.4080;evm.TU.Chr2.1147;evm.TU.Chr2.1171;evm.TU.Chr2.1347;evm.TU.Chr2.1948;evm.TU.Chr2.2500;evm.TU.Chr2.2637;evm.TU.Chr2.303;evm.TU.Chr2.3291;evm.TU.Chr2.567;evm.TU.Chr2.785;evm.TU.Chr3.2285;evm.TU.Chr3.3241;evm.TU.Chr3.3511;evm.TU.Chr3.3656;evm.TU.Chr3…	0.0396527	0.038312530326581
GO:0009719	response to endogenous stimulus	492	77	53.47	BP	0.000600840390138705	0.15650406504065	evm.TU.Chr1.2542;evm.TU.Chr1.2559;evm.TU.Chr1.2572;evm.TU.Chr1.2573;evm.TU.Chr1.2671;evm.TU.Chr1.2677;evm.TU.Chr1.3114;evm.TU.Chr1.3941;evm.TU.Chr1.4080;evm.TU.Chr2.1147;evm.TU.Chr2.1171;evm.TU.Chr2.1347;evm.TU.Chr2.1738;evm.TU.Chr2.1847;evm.TU.Chr2.1948;evm.TU.Chr2.2500;evm.TU.Chr2.2637;evm.TU.Chr2.303;evm.TU.Chr2.3291;evm.TU.Chr2.567;evm.TU.Chr2.785;evm.TU.Chr3.2285;evm.TU.Chr3.3241;evm.TU.Chr3…	0.0443727	0.0428729559458436
GO:0032957	inositol trisphosphate metabolic process	5	4	0.54	BP	0.000634715136395213	0.8	evm.TU.Chr2.5768;evm.TU.Chr3.5136;evm.TU.Chr6.25;evm.TU.Chr7.2681	0.045313	0.0437815203349414
GO:0031407	oxylipin metabolic process	29	10	3.15	BP	0.00063968291638152	0.344827586206897	evm.TU.Chr1.3193;evm.TU.Chr2.2812;evm.TU.Chr3.76;evm.TU.Chr3.77;evm.TU.Chr3.81;evm.TU.Chr3.85;evm.TU.Chr4.2089;novel288;novel3818;novel8267	0.045313	0.0437815203349414
GO:0010035	response to inorganic substance	98	22	10.65	BP	0.000692297084351308	0.224489795918367	evm.TU.Chr2.1734;evm.TU.Chr2.1841;evm.TU.Chr2.2563;evm.TU.Chr2.3794;evm.TU.Chr2.4086;evm.TU.Chr2.4514;evm.TU.Chr2.788;evm.TU.Chr2.870;evm.TU.Chr3.130;evm.TU.Chr3.2790;evm.TU.Chr3.3077;evm.TU.Chr3.407;evm.TU.Chr4.2101;evm.TU.Chr5.2164;evm.TU.Chr5.5817;evm.TU.Chr6.1368;evm.TU.Chr6.1474;evm.TU.Chr6.1481;evm.TU.Chr6.1483;evm.TU.Chr7.1192;evm.TU.Chr7.873;evm.TU.Chr7.91	0.0480593	0.0464349160156477
GO:0009690	cytokinin metabolic process	20	8	2.17	BP	0.000723542304057575	0.4	evm.TU.Chr2.113;evm.TU.Chr2.178;evm.TU.Chr2.303;evm.TU.Chr2.916;evm.TU.Chr3.474;evm.TU.Chr5.3561;evm.TU.Chr5.3565;evm.TU.Chr6.860	0.0492434	0.0475790666816808
GO:0010033	response to organic substance	574	87	62.38	BP	0.000775755901947674	0.151567944250871	evm.TU.Chr1.1490;evm.TU.Chr1.2542;evm.TU.Chr1.2559;evm.TU.Chr1.2572;evm.TU.Chr1.2573;evm.TU.Chr1.2671;evm.TU.Chr1.2677;evm.TU.Chr1.3114;evm.TU.Chr1.3941;evm.TU.Chr1.4080;evm.TU.Chr1.4518;evm.TU.Chr2.1147;evm.TU.Chr2.1171;evm.TU.Chr2.1347;evm.TU.Chr2.1738;evm.TU.Chr2.1847;evm.TU.Chr2.1948;evm.TU.Chr2.2500;evm.TU.Chr2.2637;evm.TU.Chr2.2658;evm.TU.Chr2.303;evm.TU.Chr2.3291;evm.TU.Chr2.4802;evm.TU.Ch…	0.0498296	0.0481453865229053
GO:0006004	fucose metabolic process	40	12	4.35	BP	0.000794900271896728	0.3	evm.TU.Chr1.1753;evm.TU.Chr2.1605;evm.TU.Chr2.2658;evm.TU.Chr2.3256;evm.TU.Chr3.74;evm.TU.Chr4.1370;evm.TU.Chr5.5457;evm.TU.Chr5.6121;evm.TU.Chr6.2431;evm.TU.Chr7.4308;evm.TU.Chr7.5197;evm.TU.Chr7.581	0.0498296	0.0481453865229053
GO:0009651	response to salt stress	51	14	5.54	BP	0.000807427589311734	0.274509803921569	evm.TU.Chr2.1738;evm.TU.Chr2.1847;evm.TU.Chr2.2023;evm.TU.Chr2.327;evm.TU.Chr2.870;evm.TU.Chr4.1290;evm.TU.Chr4.2305;evm.TU.Chr5.2164;evm.TU.Chr5.4587;evm.TU.Chr5.5790;evm.TU.Chr5.5817;evm.TU.Chr5.6890;evm.TU.Chr6.1368;evm.TU.Chr7.5210	0.0498296	0.0481453865229053
GO:0006270	DNA replication initiation	16	7	1.74	BP	0.000831508566347662	0.4375	evm.TU.Chr1.2958;evm.TU.Chr2.2879;evm.TU.Chr2.4456;evm.TU.Chr5.5268;evm.TU.Chr5.5906;evm.TU.Chr6.184;evm.TU.Chr6.2918	0.0498296	0.0481453865229053
GO:0034754	cellular hormone metabolic process	25	9	2.72	BP	0.000834208437322092	0.36	evm.TU.Chr2.113;evm.TU.Chr2.178;evm.TU.Chr2.303;evm.TU.Chr2.916;evm.TU.Chr3.474;evm.TU.Chr3.5019;evm.TU.Chr5.3561;evm.TU.Chr5.3565;evm.TU.Chr6.860	0.0498296	0.0481453865229053
GO:0032870	cellular response to hormone stimulus	338	56	36.73	BP	0.000842624101473575	0.165680473372781	evm.TU.Chr1.2542;evm.TU.Chr1.2559;evm.TU.Chr1.2572;evm.TU.Chr1.2573;evm.TU.Chr1.2671;evm.TU.Chr1.2677;evm.TU.Chr1.3114;evm.TU.Chr1.3941;evm.TU.Chr1.4080;evm.TU.Chr2.1147;evm.TU.Chr2.1171;evm.TU.Chr2.1347;evm.TU.Chr2.1948;evm.TU.Chr2.2500;evm.TU.Chr2.2637;evm.TU.Chr2.303;evm.TU.Chr2.3291;evm.TU.Chr2.567;evm.TU.Chr2.785;evm.TU.Chr3.2285;evm.TU.Chr3.3241;evm.TU.Chr3.3511;evm.TU.Chr3.3656;evm.TU.Chr3…	0.0498296	0.0481453865229053
GO:0042752	regulation of circadian rhythm	12	6	1.3	BP	0.000843767037499917	0.5	evm.TU.Chr2.3794;evm.TU.Chr2.445;evm.TU.Chr2.5229;evm.TU.Chr3.4618;evm.TU.Chr4.295;evm.TU.Chr6.933	0.0498296	0.0481453865229053
GO:0019252	starch biosynthetic process	35	11	3.8	BP	0.000847002170310372	0.314285714285714	evm.TU.Chr2.1015;evm.TU.Chr2.2686;evm.TU.Chr2.762;evm.TU.Chr3.4852;evm.TU.Chr3.5143;evm.TU.Chr3.644;evm.TU.Chr4.2081;evm.TU.Chr5.1758;evm.TU.Chr5.2157;evm.TU.Chr6.5420;novel14456	0.0498296	0.0481453865229053
GO:0016020	membrane	8428	1068	961.79	CC	1.88464068395417e-08	0.12672045562411	evm.TU.Chr1.1098;evm.TU.Chr1.1120;evm.TU.Chr1.1193;evm.TU.Chr1.1300;evm.TU.Chr1.1305;evm.TU.Chr1.1380;evm.TU.Chr1.1394;evm.TU.Chr1.1427;evm.TU.Chr1.1456;evm.TU.Chr1.1589;evm.TU.Chr1.1645;evm.TU.Chr1.1753;evm.TU.Chr1.1819;evm.TU.Chr1.1998;evm.TU.Chr1.2051;evm.TU.Chr1.2234;evm.TU.Chr1.2289;evm.TU.Chr1.2389;evm.TU.Chr1.2395;evm.TU.Chr1.2452;evm.TU.Chr1.2583;evm.TU.Chr1.2738;evm.TU.Chr1.2747;evm.TU.C…	1.33809e-05	1.33809488560746e-05
GO:0016021	integral component of membrane	7600	967	867.3	CC	1.6790505517119e-07	0.127236842105263	evm.TU.Chr1.1120;evm.TU.Chr1.1193;evm.TU.Chr1.1300;evm.TU.Chr1.1380;evm.TU.Chr1.1394;evm.TU.Chr1.1427;evm.TU.Chr1.1456;evm.TU.Chr1.1589;evm.TU.Chr1.1645;evm.TU.Chr1.1753;evm.TU.Chr1.1819;evm.TU.Chr1.1998;evm.TU.Chr1.2051;evm.TU.Chr1.2234;evm.TU.Chr1.2289;evm.TU.Chr1.2389;evm.TU.Chr1.2395;evm.TU.Chr1.2452;evm.TU.Chr1.2583;evm.TU.Chr1.2738;evm.TU.Chr1.2747;evm.TU.Chr1.2817;evm.TU.Chr1.2851;evm.TU.C…	5.96063e-05	5.96062945857725e-05
GO:0031224	intrinsic component of membrane	7646	969	872.55	CC	3.98538893652998e-07	0.126732932252158	evm.TU.Chr1.1120;evm.TU.Chr1.1193;evm.TU.Chr1.1300;evm.TU.Chr1.1380;evm.TU.Chr1.1394;evm.TU.Chr1.1427;evm.TU.Chr1.1456;evm.TU.Chr1.1589;evm.TU.Chr1.1645;evm.TU.Chr1.1753;evm.TU.Chr1.1819;evm.TU.Chr1.1998;evm.TU.Chr1.2051;evm.TU.Chr1.2234;evm.TU.Chr1.2289;evm.TU.Chr1.2389;evm.TU.Chr1.2395;evm.TU.Chr1.2452;evm.TU.Chr1.2583;evm.TU.Chr1.2738;evm.TU.Chr1.2747;evm.TU.Chr1.2817;evm.TU.Chr1.2851;evm.TU.C…	9.43209e-05	9.43208714978761e-05
GO:0010369	chromocenter	6	5	0.68	CC	0.000104566897931643	0.833333333333333	evm.TU.Chr5.1583;evm.TU.Chr5.1964;evm.TU.Chr5.420;evm.TU.Chr5.6264;evm.TU.Chr6.5768	0.0148485	0.0148484995062933
GO:0042555	MCM complex	6	5	0.68	CC	0.000104566897931643	0.833333333333333	evm.TU.Chr1.2958;evm.TU.Chr2.4456;evm.TU.Chr5.5268;evm.TU.Chr5.5906;evm.TU.Chr6.184	0.0148485	0.0148484995062933
GO:0016491	oxidoreductase activity	2329	371	239.16	MF	4.30750826864129e-19	0.15929583512237	evm.TU.Chr1.1025;evm.TU.Chr1.1076;evm.TU.Chr1.1192;evm.TU.Chr1.1193;evm.TU.Chr1.1199;evm.TU.Chr1.1472;evm.TU.Chr1.1481;evm.TU.Chr1.1482;evm.TU.Chr1.1541;evm.TU.Chr1.1571;evm.TU.Chr1.1962;evm.TU.Chr1.1999;evm.TU.Chr1.2211;evm.TU.Chr1.2468;evm.TU.Chr1.2951;evm.TU.Chr1.302;evm.TU.Chr1.3193;evm.TU.Chr1.3238;evm.TU.Chr1.3456;evm.TU.Chr1.361;evm.TU.Chr1.3745;evm.TU.Chr1.3757;evm.TU.Chr1.3768;evm.TU.Chr…	1.06826e-15	1.01929248293743e-15
GO:0036094	small molecule binding	4857	649	498.76	MF	1.18340853587694e-14	0.133621577105209	evm.TU.Chr1.1025;evm.TU.Chr1.1098;evm.TU.Chr1.1127;evm.TU.Chr1.1235;evm.TU.Chr1.1380;evm.TU.Chr1.1427;evm.TU.Chr1.1488;evm.TU.Chr1.1548;evm.TU.Chr1.1579;evm.TU.Chr1.1589;evm.TU.Chr1.1645;evm.TU.Chr1.1689;evm.TU.Chr1.1743;evm.TU.Chr1.1844;evm.TU.Chr1.2040;evm.TU.Chr1.2051;evm.TU.Chr1.2282;evm.TU.Chr1.2399;evm.TU.Chr1.2542;evm.TU.Chr1.2559;evm.TU.Chr1.2572;evm.TU.Chr1.2573;evm.TU.Chr1.2671;evm.TU.C…	1.46743e-11	1.40015915192177e-11
GO:0043168	anion binding	4689	619	481.51	MF	7.07944387867773e-13	0.132011089784602	evm.TU.Chr1.1098;evm.TU.Chr1.1127;evm.TU.Chr1.1235;evm.TU.Chr1.1380;evm.TU.Chr1.1427;evm.TU.Chr1.1488;evm.TU.Chr1.1548;evm.TU.Chr1.1579;evm.TU.Chr1.1589;evm.TU.Chr1.1645;evm.TU.Chr1.1689;evm.TU.Chr1.1743;evm.TU.Chr1.1844;evm.TU.Chr1.2040;evm.TU.Chr1.2051;evm.TU.Chr1.2282;evm.TU.Chr1.2399;evm.TU.Chr1.2542;evm.TU.Chr1.2559;evm.TU.Chr1.2572;evm.TU.Chr1.2573;evm.TU.Chr1.2671;evm.TU.Chr1.2682;evm.TU.C…	5.85234e-10	5.58406661026931e-10
GO:0000166	nucleotide binding	4693	614	481.92	MF	4.9511973371443e-12	0.130833155763904	evm.TU.Chr1.1025;evm.TU.Chr1.1098;evm.TU.Chr1.1127;evm.TU.Chr1.1235;evm.TU.Chr1.1380;evm.TU.Chr1.1427;evm.TU.Chr1.1488;evm.TU.Chr1.1548;evm.TU.Chr1.1579;evm.TU.Chr1.1589;evm.TU.Chr1.1645;evm.TU.Chr1.1743;evm.TU.Chr1.1844;evm.TU.Chr1.2040;evm.TU.Chr1.2051;evm.TU.Chr1.2282;evm.TU.Chr1.2399;evm.TU.Chr1.2682;evm.TU.Chr1.2815;evm.TU.Chr1.2851;evm.TU.Chr1.2865;evm.TU.Chr1.2933;evm.TU.Chr1.2958;evm.TU.C…	2.45579e-09	2.34321928713692e-09
GO:1901265	nucleoside phosphate binding	4693	614	481.92	MF	4.9511973371443e-12	0.130833155763904	evm.TU.Chr1.1025;evm.TU.Chr1.1098;evm.TU.Chr1.1127;evm.TU.Chr1.1235;evm.TU.Chr1.1380;evm.TU.Chr1.1427;evm.TU.Chr1.1488;evm.TU.Chr1.1548;evm.TU.Chr1.1579;evm.TU.Chr1.1589;evm.TU.Chr1.1645;evm.TU.Chr1.1743;evm.TU.Chr1.1844;evm.TU.Chr1.2040;evm.TU.Chr1.2051;evm.TU.Chr1.2282;evm.TU.Chr1.2399;evm.TU.Chr1.2682;evm.TU.Chr1.2815;evm.TU.Chr1.2851;evm.TU.Chr1.2865;evm.TU.Chr1.2933;evm.TU.Chr1.2958;evm.TU.C…	2.45579e-09	2.34321928713692e-09
GO:0016757	glycosyltransferase activity	825	143	84.72	MF	2.2373010257124e-10	0.173333333333333	evm.TU.Chr1.1595;evm.TU.Chr1.1753;evm.TU.Chr1.2949;evm.TU.Chr1.3371;evm.TU.Chr1.4068;evm.TU.Chr1.428;evm.TU.Chr1.4317;evm.TU.Chr1.4376;evm.TU.Chr1.4409;evm.TU.Chr1.4450;evm.TU.Chr2.1605;evm.TU.Chr2.1664;evm.TU.Chr2.2252;evm.TU.Chr2.2405;evm.TU.Chr2.243;evm.TU.Chr2.2601;evm.TU.Chr2.2658;evm.TU.Chr2.273;evm.TU.Chr2.2903;evm.TU.Chr2.3256;evm.TU.Chr2.3333;evm.TU.Chr2.3819;evm.TU.Chr2.4314;evm.TU.Chr2…	9.24751e-08	8.8236012382482e-08
GO:0016614	oxidoreductase activity, acting on CH-OH group of donors	362	77	37.17	MF	4.28409716562508e-10	0.212707182320442	evm.TU.Chr1.1025;evm.TU.Chr1.1472;evm.TU.Chr1.1481;evm.TU.Chr1.1482;evm.TU.Chr1.1541;evm.TU.Chr1.1571;evm.TU.Chr1.361;evm.TU.Chr1.418;evm.TU.Chr1.790;evm.TU.Chr1.819;evm.TU.Chr2.3143;evm.TU.Chr2.3144;evm.TU.Chr2.3421;evm.TU.Chr2.3506;evm.TU.Chr2.3509;evm.TU.Chr2.4354;evm.TU.Chr2.4989;evm.TU.Chr2.5414;evm.TU.Chr2.5900;evm.TU.Chr2.790;evm.TU.Chr2.793;evm.TU.Chr2.794;evm.TU.Chr2.834;evm.TU.Chr2.939;…	1.51779e-07	1.44821810952258e-07
GO:0016616	oxidoreductase activity, acting on the CH-OH group of donors, NAD or NADP as acceptor	309	68	31.73	MF	9.96137417900651e-10	0.220064724919094	evm.TU.Chr1.1025;evm.TU.Chr1.1472;evm.TU.Chr1.1481;evm.TU.Chr1.1482;evm.TU.Chr1.1541;evm.TU.Chr1.1571;evm.TU.Chr1.418;evm.TU.Chr1.790;evm.TU.Chr1.819;evm.TU.Chr2.3143;evm.TU.Chr2.3144;evm.TU.Chr2.3506;evm.TU.Chr2.3509;evm.TU.Chr2.4354;evm.TU.Chr2.4989;evm.TU.Chr2.5414;evm.TU.Chr2.5900;evm.TU.Chr2.790;evm.TU.Chr2.793;evm.TU.Chr2.794;evm.TU.Chr2.834;evm.TU.Chr3.1120;evm.TU.Chr3.12;evm.TU.Chr3.155;e…	3.08803e-07	2.94646962557982e-07
GO:0097367	carbohydrate derivative binding	4381	560	449.88	MF	2.6054879586376e-09	0.127824697557635	evm.TU.Chr1.1098;evm.TU.Chr1.1127;evm.TU.Chr1.1235;evm.TU.Chr1.1380;evm.TU.Chr1.1427;evm.TU.Chr1.1488;evm.TU.Chr1.1548;evm.TU.Chr1.1579;evm.TU.Chr1.1589;evm.TU.Chr1.1645;evm.TU.Chr1.1743;evm.TU.Chr1.1844;evm.TU.Chr1.2040;evm.TU.Chr1.2051;evm.TU.Chr1.2282;evm.TU.Chr1.2399;evm.TU.Chr1.2609;evm.TU.Chr1.2682;evm.TU.Chr1.2815;evm.TU.Chr1.2851;evm.TU.Chr1.2865;evm.TU.Chr1.2933;evm.TU.Chr1.2958;evm.TU.C…	6.85446e-07	6.54024817381392e-07
GO:0032553	ribonucleotide binding	4347	556	446.39	MF	2.76389491331104e-09	0.127904301817345	evm.TU.Chr1.1098;evm.TU.Chr1.1127;evm.TU.Chr1.1235;evm.TU.Chr1.1380;evm.TU.Chr1.1427;evm.TU.Chr1.1488;evm.TU.Chr1.1548;evm.TU.Chr1.1579;evm.TU.Chr1.1589;evm.TU.Chr1.1645;evm.TU.Chr1.1743;evm.TU.Chr1.1844;evm.TU.Chr1.2040;evm.TU.Chr1.2051;evm.TU.Chr1.2282;evm.TU.Chr1.2399;evm.TU.Chr1.2682;evm.TU.Chr1.2815;evm.TU.Chr1.2851;evm.TU.Chr1.2865;evm.TU.Chr1.2933;evm.TU.Chr1.2958;evm.TU.Chr1.3021;evm.TU.C…	6.85446e-07	6.54024817381392e-07
GO:0016301	kinase activity	2320	323	238.24	MF	3.26684930434962e-09	0.139224137931034	evm.TU.Chr1.10;evm.TU.Chr1.1098;evm.TU.Chr1.1380;evm.TU.Chr1.1427;evm.TU.Chr1.1481;evm.TU.Chr1.1488;evm.TU.Chr1.1645;evm.TU.Chr1.1844;evm.TU.Chr1.2040;evm.TU.Chr1.2051;evm.TU.Chr1.2282;evm.TU.Chr1.2677;evm.TU.Chr1.2682;evm.TU.Chr1.2865;evm.TU.Chr1.3021;evm.TU.Chr1.310;evm.TU.Chr1.3114;evm.TU.Chr1.3336;evm.TU.Chr1.3382;evm.TU.Chr1.3404;evm.TU.Chr1.3489;evm.TU.Chr1.3668;evm.TU.Chr1.374;evm.TU.Chr1.…	7.36526e-07	7.02763371883057e-07
GO:0032555	purine ribonucleotide binding	4310	549	442.59	MF	6.68207979450901e-09	0.12737819025522	evm.TU.Chr1.1098;evm.TU.Chr1.1127;evm.TU.Chr1.1235;evm.TU.Chr1.1380;evm.TU.Chr1.1427;evm.TU.Chr1.1488;evm.TU.Chr1.1548;evm.TU.Chr1.1579;evm.TU.Chr1.1589;evm.TU.Chr1.1645;evm.TU.Chr1.1743;evm.TU.Chr1.1844;evm.TU.Chr1.2040;evm.TU.Chr1.2051;evm.TU.Chr1.2282;evm.TU.Chr1.2399;evm.TU.Chr1.2682;evm.TU.Chr1.2815;evm.TU.Chr1.2851;evm.TU.Chr1.2865;evm.TU.Chr1.2933;evm.TU.Chr1.2958;evm.TU.Chr1.3021;evm.TU.C…	1.38096e-06	1.31765924368915e-06
GO:0032559	adenyl ribonucleotide binding	4028	516	413.63	MF	1.01686794113126e-08	0.128103277060576	evm.TU.Chr1.1098;evm.TU.Chr1.1127;evm.TU.Chr1.1235;evm.TU.Chr1.1380;evm.TU.Chr1.1427;evm.TU.Chr1.1488;evm.TU.Chr1.1548;evm.TU.Chr1.1579;evm.TU.Chr1.1589;evm.TU.Chr1.1645;evm.TU.Chr1.1743;evm.TU.Chr1.1844;evm.TU.Chr1.2040;evm.TU.Chr1.2051;evm.TU.Chr1.2282;evm.TU.Chr1.2399;evm.TU.Chr1.2682;evm.TU.Chr1.2815;evm.TU.Chr1.2851;evm.TU.Chr1.2865;evm.TU.Chr1.2933;evm.TU.Chr1.2958;evm.TU.Chr1.3021;evm.TU.C…	1.84208e-06	1.75764267094975e-06
GO:0017076	purine nucleotide binding	4323	549	443.93	MF	1.03988645567757e-08	0.126995142262318	evm.TU.Chr1.1098;evm.TU.Chr1.1127;evm.TU.Chr1.1235;evm.TU.Chr1.1380;evm.TU.Chr1.1427;evm.TU.Chr1.1488;evm.TU.Chr1.1548;evm.TU.Chr1.1579;evm.TU.Chr1.1589;evm.TU.Chr1.1645;evm.TU.Chr1.1743;evm.TU.Chr1.1844;evm.TU.Chr1.2040;evm.TU.Chr1.2051;evm.TU.Chr1.2282;evm.TU.Chr1.2399;evm.TU.Chr1.2682;evm.TU.Chr1.2815;evm.TU.Chr1.2851;evm.TU.Chr1.2865;evm.TU.Chr1.2933;evm.TU.Chr1.2958;evm.TU.Chr1.3021;evm.TU.C…	1.84208e-06	1.75764267094975e-06
GO:0030554	adenyl nucleotide binding	4033	516	414.15	MF	1.20984928167578e-08	0.127944458219688	evm.TU.Chr1.1098;evm.TU.Chr1.1127;evm.TU.Chr1.1235;evm.TU.Chr1.1380;evm.TU.Chr1.1427;evm.TU.Chr1.1488;evm.TU.Chr1.1548;evm.TU.Chr1.1579;evm.TU.Chr1.1589;evm.TU.Chr1.1645;evm.TU.Chr1.1743;evm.TU.Chr1.1844;evm.TU.Chr1.2040;evm.TU.Chr1.2051;evm.TU.Chr1.2282;evm.TU.Chr1.2399;evm.TU.Chr1.2682;evm.TU.Chr1.2815;evm.TU.Chr1.2851;evm.TU.Chr1.2865;evm.TU.Chr1.2933;evm.TU.Chr1.2958;evm.TU.Chr1.3021;evm.TU.C…	2.00028e-06	1.90859030540853e-06
GO:0016773	phosphotransferase activity, alcohol group as acceptor	2072	290	212.77	MF	1.3863895312425e-08	0.13996138996139	evm.TU.Chr1.10;evm.TU.Chr1.1098;evm.TU.Chr1.1380;evm.TU.Chr1.1427;evm.TU.Chr1.1645;evm.TU.Chr1.1844;evm.TU.Chr1.2040;evm.TU.Chr1.2051;evm.TU.Chr1.2282;evm.TU.Chr1.2677;evm.TU.Chr1.2682;evm.TU.Chr1.2865;evm.TU.Chr1.3114;evm.TU.Chr1.3336;evm.TU.Chr1.3404;evm.TU.Chr1.3489;evm.TU.Chr1.3668;evm.TU.Chr1.374;evm.TU.Chr1.3992;evm.TU.Chr1.4308;evm.TU.Chr1.4318;evm.TU.Chr1.704;evm.TU.Chr1.709;evm.TU.Chr1.7…	2.1489e-06	2.05039714883759e-06
GO:0016705	oxidoreductase activity, acting on paired donors, with incorporation or reduction of molecular oxygen	638	111	65.52	MF	1.9234793644973e-08	0.173981191222571	evm.TU.Chr1.3238;evm.TU.Chr1.3456;evm.TU.Chr1.3745;evm.TU.Chr1.3757;evm.TU.Chr1.3768;evm.TU.Chr1.4582;evm.TU.Chr1.483;evm.TU.Chr1.489;evm.TU.Chr1.502;evm.TU.Chr2.1083;evm.TU.Chr2.1129;evm.TU.Chr2.1135;evm.TU.Chr2.1137;evm.TU.Chr2.184;evm.TU.Chr2.2304;evm.TU.Chr2.2424;evm.TU.Chr2.2426;evm.TU.Chr2.2457;evm.TU.Chr2.2460;evm.TU.Chr2.2491;evm.TU.Chr2.2914;evm.TU.Chr2.3219;evm.TU.Chr2.3233;evm.TU.Chr2.…	2.80602e-06	2.67738799466869e-06
GO:0005506	iron ion binding	440	82	45.18	MF	7.02126794640363e-08	0.186363636363636	evm.TU.Chr1.3238;evm.TU.Chr1.3456;evm.TU.Chr1.3745;evm.TU.Chr1.3757;evm.TU.Chr1.3768;evm.TU.Chr1.3955;evm.TU.Chr1.4582;evm.TU.Chr1.828;evm.TU.Chr2.1083;evm.TU.Chr2.1129;evm.TU.Chr2.1135;evm.TU.Chr2.1137;evm.TU.Chr2.184;evm.TU.Chr2.2424;evm.TU.Chr2.2426;evm.TU.Chr2.2914;evm.TU.Chr2.3219;evm.TU.Chr2.370;evm.TU.Chr2.4030;evm.TU.Chr2.4901;evm.TU.Chr2.5211;evm.TU.Chr3.115;evm.TU.Chr3.1752;evm.TU.Chr3.…	9.67375e-06	9.23029844650022e-06
GO:0043167	ion binding	9496	1098	975.14	MF	1.1498677512918e-07	0.115627632687447	evm.TU.Chr1.100;evm.TU.Chr1.1025;evm.TU.Chr1.1098;evm.TU.Chr1.1127;evm.TU.Chr1.1235;evm.TU.Chr1.1380;evm.TU.Chr1.1427;evm.TU.Chr1.1488;evm.TU.Chr1.1548;evm.TU.Chr1.1579;evm.TU.Chr1.1589;evm.TU.Chr1.1645;evm.TU.Chr1.1689;evm.TU.Chr1.1743;evm.TU.Chr1.1844;evm.TU.Chr1.1962;evm.TU.Chr1.2040;evm.TU.Chr1.2051;evm.TU.Chr1.2100;evm.TU.Chr1.211;evm.TU.Chr1.2211;evm.TU.Chr1.2282;evm.TU.Chr1.2322;evm.TU.Chr…	1.50088e-05	1.43207906088862e-05
GO:0035639	purine ribonucleoside triphosphate binding	3481	444	357.46	MF	2.42752193534515e-07	0.127549554725654	evm.TU.Chr1.1098;evm.TU.Chr1.1380;evm.TU.Chr1.1427;evm.TU.Chr1.1488;evm.TU.Chr1.1548;evm.TU.Chr1.1645;evm.TU.Chr1.1844;evm.TU.Chr1.2040;evm.TU.Chr1.2051;evm.TU.Chr1.2282;evm.TU.Chr1.2399;evm.TU.Chr1.2682;evm.TU.Chr1.2815;evm.TU.Chr1.2851;evm.TU.Chr1.2865;evm.TU.Chr1.2933;evm.TU.Chr1.2958;evm.TU.Chr1.3021;evm.TU.Chr1.3336;evm.TU.Chr1.334;evm.TU.Chr1.3382;evm.TU.Chr1.3404;evm.TU.Chr1.3489;evm.TU.Ch…	3.01013e-05	2.87214174245047e-05
GO:0005524	ATP binding	3198	410	328.4	MF	4.50534920673027e-07	0.128205128205128	evm.TU.Chr1.1098;evm.TU.Chr1.1380;evm.TU.Chr1.1427;evm.TU.Chr1.1488;evm.TU.Chr1.1548;evm.TU.Chr1.1645;evm.TU.Chr1.1844;evm.TU.Chr1.2040;evm.TU.Chr1.2051;evm.TU.Chr1.2282;evm.TU.Chr1.2399;evm.TU.Chr1.2682;evm.TU.Chr1.2815;evm.TU.Chr1.2851;evm.TU.Chr1.2865;evm.TU.Chr1.2933;evm.TU.Chr1.2958;evm.TU.Chr1.3021;evm.TU.Chr1.3336;evm.TU.Chr1.334;evm.TU.Chr1.3382;evm.TU.Chr1.3404;evm.TU.Chr1.3489;evm.TU.Ch…	5.3206e-05	5.07670426903741e-05
GO:0004497	monooxygenase activity	483	85	49.6	MF	5.29419764263356e-07	0.175983436853002	evm.TU.Chr1.3238;evm.TU.Chr1.3745;evm.TU.Chr1.3757;evm.TU.Chr1.3768;evm.TU.Chr1.3955;evm.TU.Chr1.4582;evm.TU.Chr2.1083;evm.TU.Chr2.1129;evm.TU.Chr2.1135;evm.TU.Chr2.1137;evm.TU.Chr2.184;evm.TU.Chr2.2424;evm.TU.Chr2.2426;evm.TU.Chr2.2914;evm.TU.Chr2.3219;evm.TU.Chr2.3233;evm.TU.Chr2.3383;evm.TU.Chr2.3385;evm.TU.Chr2.370;evm.TU.Chr2.4030;evm.TU.Chr2.4040;evm.TU.Chr2.4596;evm.TU.Chr2.4901;evm.TU.Chr…	5.968e-05	5.69442885198098e-05
GO:0106310	protein serine kinase activity	332	62	34.09	MF	2.47114248858893e-06	0.186746987951807	evm.TU.Chr1.709;evm.TU.Chr2.1187;evm.TU.Chr2.1294;evm.TU.Chr2.1337;evm.TU.Chr2.2150;evm.TU.Chr2.394;evm.TU.Chr2.3951;evm.TU.Chr2.539;evm.TU.Chr3.3352;evm.TU.Chr3.466;evm.TU.Chr3.473;evm.TU.Chr4.1112;evm.TU.Chr5.1604;evm.TU.Chr5.1978;evm.TU.Chr5.3288;evm.TU.Chr5.4108;evm.TU.Chr5.4112;evm.TU.Chr5.4113;evm.TU.Chr5.4259;evm.TU.Chr5.5060;evm.TU.Chr5.5067;evm.TU.Chr5.5083;evm.TU.Chr5.5084;evm.TU.Chr5.5…	0.000266454	0.000254239282121186
GO:0004672	protein kinase activity	1898	255	194.91	MF	3.10946534312652e-06	0.134351949420443	evm.TU.Chr1.1098;evm.TU.Chr1.1380;evm.TU.Chr1.1427;evm.TU.Chr1.1645;evm.TU.Chr1.1844;evm.TU.Chr1.2040;evm.TU.Chr1.2051;evm.TU.Chr1.2282;evm.TU.Chr1.2677;evm.TU.Chr1.2682;evm.TU.Chr1.2865;evm.TU.Chr1.3114;evm.TU.Chr1.3336;evm.TU.Chr1.3404;evm.TU.Chr1.3489;evm.TU.Chr1.3668;evm.TU.Chr1.374;evm.TU.Chr1.3992;evm.TU.Chr1.4318;evm.TU.Chr1.704;evm.TU.Chr1.709;evm.TU.Chr1.727;evm.TU.Chr2.1133;evm.TU.Chr2.…	0.000321311	0.000306582372427562
GO:0004674	protein serine/threonine kinase activity	1034	149	106.18	MF	1.20272405851287e-05	0.144100580270793	evm.TU.Chr1.1645;evm.TU.Chr1.2040;evm.TU.Chr1.2865;evm.TU.Chr1.3336;evm.TU.Chr1.3489;evm.TU.Chr1.709;evm.TU.Chr2.1133;evm.TU.Chr2.1187;evm.TU.Chr2.1246;evm.TU.Chr2.1294;evm.TU.Chr2.1337;evm.TU.Chr2.1409;evm.TU.Chr2.162;evm.TU.Chr2.2150;evm.TU.Chr2.2536;evm.TU.Chr2.2752;evm.TU.Chr2.2763;evm.TU.Chr2.2796;evm.TU.Chr2.3188;evm.TU.Chr2.394;evm.TU.Chr2.3951;evm.TU.Chr2.444;evm.TU.Chr2.539;evm.TU.Chr2.5…	0.00117156	0.00111785230983312
GO:0004712	protein serine/threonine/tyrosine kinase activity	378	66	38.82	MF	1.22824519808177e-05	0.174603174603175	evm.TU.Chr1.3336;evm.TU.Chr1.709;evm.TU.Chr2.1187;evm.TU.Chr2.1294;evm.TU.Chr2.1337;evm.TU.Chr2.2150;evm.TU.Chr2.394;evm.TU.Chr2.3951;evm.TU.Chr2.539;evm.TU.Chr3.3352;evm.TU.Chr3.466;evm.TU.Chr3.473;evm.TU.Chr4.1112;evm.TU.Chr5.1604;evm.TU.Chr5.1978;evm.TU.Chr5.2164;evm.TU.Chr5.3288;evm.TU.Chr5.4108;evm.TU.Chr5.4112;evm.TU.Chr5.4113;evm.TU.Chr5.4259;evm.TU.Chr5.5060;evm.TU.Chr5.5067;evm.TU.Chr5.5…	0.00117156	0.00111785230983312
GO:0046906	tetrapyrrole binding	495	81	50.83	MF	1.65563699344896e-05	0.163636363636364	evm.TU.Chr1.3238;evm.TU.Chr1.3745;evm.TU.Chr1.3757;evm.TU.Chr1.3768;evm.TU.Chr1.4582;evm.TU.Chr2.1083;evm.TU.Chr2.1129;evm.TU.Chr2.1135;evm.TU.Chr2.1137;evm.TU.Chr2.1738;evm.TU.Chr2.184;evm.TU.Chr2.1847;evm.TU.Chr2.2424;evm.TU.Chr2.2426;evm.TU.Chr2.2914;evm.TU.Chr2.3219;evm.TU.Chr2.370;evm.TU.Chr2.4030;evm.TU.Chr2.4901;evm.TU.Chr2.5211;evm.TU.Chr2.648;evm.TU.Chr3.115;evm.TU.Chr3.1752;evm.TU.Chr3.…	0.00152073	0.00145102220712408
GO:0020037	heme binding	466	77	47.85	MF	1.87491590219069e-05	0.165236051502146	evm.TU.Chr1.3238;evm.TU.Chr1.3745;evm.TU.Chr1.3757;evm.TU.Chr1.3768;evm.TU.Chr1.4582;evm.TU.Chr2.1083;evm.TU.Chr2.1129;evm.TU.Chr2.1135;evm.TU.Chr2.1137;evm.TU.Chr2.1738;evm.TU.Chr2.184;evm.TU.Chr2.1847;evm.TU.Chr2.2424;evm.TU.Chr2.2426;evm.TU.Chr2.2914;evm.TU.Chr2.3219;evm.TU.Chr2.370;evm.TU.Chr2.4030;evm.TU.Chr2.4901;evm.TU.Chr2.5211;evm.TU.Chr2.648;evm.TU.Chr3.115;evm.TU.Chr3.1752;evm.TU.Chr3.…	0.00166064	0.00158451539403183
GO:0016161	beta-amylase activity	14	8	1.44	MF	2.07844932060895e-05	0.571428571428571	evm.TU.Chr1.151;evm.TU.Chr3.2931;evm.TU.Chr7.2410;evm.TU.Chr7.2440;evm.TU.Chr7.2443;evm.TU.Chr7.764;novel12589;novel12594	0.00171818	0.00163942248165927
GO:0102229	amylopectin maltohydrolase activity	14	8	1.44	MF	2.07844932060895e-05	0.571428571428571	evm.TU.Chr1.151;evm.TU.Chr3.2931;evm.TU.Chr7.2410;evm.TU.Chr7.2440;evm.TU.Chr7.2443;evm.TU.Chr7.764;novel12589;novel12594	0.00171818	0.00163942248165927
GO:0030170	pyridoxal phosphate binding	83	22	8.52	MF	2.28902083399043e-05	0.265060240963855	evm.TU.Chr1.1689;evm.TU.Chr2.3598;evm.TU.Chr2.627;evm.TU.Chr2.628;evm.TU.Chr3.3062;evm.TU.Chr4.1152;evm.TU.Chr4.1987;evm.TU.Chr5.1203;evm.TU.Chr5.2677;evm.TU.Chr5.5307;evm.TU.Chr5.5308;evm.TU.Chr5.5771;evm.TU.Chr5.5817;evm.TU.Chr5.6300;evm.TU.Chr6.3795;evm.TU.Chr6.4627;evm.TU.Chr6.4651;evm.TU.Chr6.6084;evm.TU.Chr6.6282;evm.TU.Chr7.1764;evm.TU.Chr7.5686;evm.TU.Chr7.69	0.00177399	0.00169267066934555
GO:0070279	vitamin B6 binding	83	22	8.52	MF	2.28902083399043e-05	0.265060240963855	evm.TU.Chr1.1689;evm.TU.Chr2.3598;evm.TU.Chr2.627;evm.TU.Chr2.628;evm.TU.Chr3.3062;evm.TU.Chr4.1152;evm.TU.Chr4.1987;evm.TU.Chr5.1203;evm.TU.Chr5.2677;evm.TU.Chr5.5307;evm.TU.Chr5.5308;evm.TU.Chr5.5771;evm.TU.Chr5.5817;evm.TU.Chr5.6300;evm.TU.Chr6.3795;evm.TU.Chr6.4627;evm.TU.Chr6.4651;evm.TU.Chr6.6084;evm.TU.Chr6.6282;evm.TU.Chr7.1764;evm.TU.Chr7.5686;evm.TU.Chr7.69	0.00177399	0.00169267066934555
GO:0019842	vitamin binding	114	27	11.71	MF	2.66877861366861e-05	0.236842105263158	evm.TU.Chr1.1689;evm.TU.Chr1.3456;evm.TU.Chr2.1731;evm.TU.Chr2.3598;evm.TU.Chr2.627;evm.TU.Chr2.628;evm.TU.Chr3.3062;evm.TU.Chr4.1152;evm.TU.Chr4.1229;evm.TU.Chr4.1987;evm.TU.Chr5.1203;evm.TU.Chr5.2677;evm.TU.Chr5.5307;evm.TU.Chr5.5308;evm.TU.Chr5.5771;evm.TU.Chr5.5817;evm.TU.Chr5.6300;evm.TU.Chr6.2103;evm.TU.Chr6.3795;evm.TU.Chr6.4627;evm.TU.Chr6.4651;evm.TU.Chr6.5981;evm.TU.Chr6.6084;evm.TU.Chr…	0.00200563	0.00191368877943446
GO:0016791	phosphatase activity	271	50	27.83	MF	3.09196779999157e-05	0.18450184501845	evm.TU.Chr1.1417;evm.TU.Chr1.2101;evm.TU.Chr1.2398;evm.TU.Chr1.3144;evm.TU.Chr1.3474;evm.TU.Chr1.3475;evm.TU.Chr1.3645;evm.TU.Chr1.4159;evm.TU.Chr2.3780;evm.TU.Chr2.3974;evm.TU.Chr2.4468;evm.TU.Chr2.547;evm.TU.Chr2.965;evm.TU.Chr3.1266;evm.TU.Chr3.1562;evm.TU.Chr3.2036;evm.TU.Chr3.4178;evm.TU.Chr3.4389;evm.TU.Chr3.4434;evm.TU.Chr3.4831;evm.TU.Chr4.1037;evm.TU.Chr4.1298;evm.TU.Chr4.1354;evm.TU.Chr…	0.00225532	0.00215193300754831
GO:0008289	lipid binding	241	45	24.75	MF	5.57935363665117e-05	0.186721991701245	evm.TU.Chr1.2542;evm.TU.Chr1.2559;evm.TU.Chr1.2572;evm.TU.Chr1.2573;evm.TU.Chr1.2671;evm.TU.Chr1.3125;evm.TU.Chr2.1357;evm.TU.Chr2.1359;evm.TU.Chr2.1615;evm.TU.Chr2.6069;evm.TU.Chr2.862;evm.TU.Chr2.94;evm.TU.Chr3.27;evm.TU.Chr3.2776;evm.TU.Chr3.3556;evm.TU.Chr3.5058;evm.TU.Chr4.1079;evm.TU.Chr4.1082;evm.TU.Chr4.1089;evm.TU.Chr4.1090;evm.TU.Chr5.3929;evm.TU.Chr5.4579;evm.TU.Chr5.4804;evm.TU.Chr5.7…	0.00395337	0.00377214645870431
GO:0016798	hydrolase activity, acting on glycosyl bonds	958	135	98.38	MF	8.70276975985994e-05	0.140918580375783	evm.TU.Chr1.151;evm.TU.Chr1.1579;evm.TU.Chr1.2604;evm.TU.Chr1.2609;evm.TU.Chr1.2811;evm.TU.Chr1.2949;evm.TU.Chr1.3330;evm.TU.Chr1.4009;evm.TU.Chr1.4623;evm.TU.Chr1.859;evm.TU.Chr1.865;evm.TU.Chr1.871;evm.TU.Chr2.1016;evm.TU.Chr2.1099;evm.TU.Chr2.1542;evm.TU.Chr2.178;evm.TU.Chr2.2944;evm.TU.Chr2.3080;evm.TU.Chr2.3275;evm.TU.Chr2.3600;evm.TU.Chr2.4317;evm.TU.Chr2.4374;evm.TU.Chr2.4674;evm.TU.Chr2.4…	0.00599524	0.00572041708191963
GO:0008782	adenosylhomocysteine nucleosidase activity	4	4	0.41	MF	0.000110974119847843	1	evm.TU.Chr2.604;evm.TU.Chr2.605;evm.TU.Chr3.3440;evm.TU.Chr6.627	0.00743827	0.00709729221672691
GO:0047834	D-threo-aldose 1-dehydrogenase activity	68	18	6.98	MF	0.00012580160695445	0.264705882352941	evm.TU.Chr1.1472;evm.TU.Chr1.1481;evm.TU.Chr1.1482;evm.TU.Chr1.1541;evm.TU.Chr1.1571;evm.TU.Chr1.418;evm.TU.Chr1.790;evm.TU.Chr1.819;evm.TU.Chr2.3144;evm.TU.Chr2.5900;evm.TU.Chr4.310;evm.TU.Chr4.311;evm.TU.Chr5.5176;evm.TU.Chr5.933;evm.TU.Chr7.3498;evm.TU.Chr7.76;novel10977;novel14744	0.0080064	0.00763938688152174
GO:0042578	phosphoric ester hydrolase activity	407	66	41.79	MF	0.000125907154786646	0.162162162162162	evm.TU.Chr1.1417;evm.TU.Chr1.2101;evm.TU.Chr1.2398;evm.TU.Chr1.3144;evm.TU.Chr1.3474;evm.TU.Chr1.3475;evm.TU.Chr1.3645;evm.TU.Chr1.4159;evm.TU.Chr2.1658;evm.TU.Chr2.3780;evm.TU.Chr2.3974;evm.TU.Chr2.4468;evm.TU.Chr2.547;evm.TU.Chr2.6179;evm.TU.Chr2.965;evm.TU.Chr3.1266;evm.TU.Chr3.1562;evm.TU.Chr3.2036;evm.TU.Chr3.314;evm.TU.Chr3.4110;evm.TU.Chr3.4111;evm.TU.Chr3.4178;evm.TU.Chr3.4389;evm.TU.Chr3…	0.0080064	0.00763938688152174
GO:0005509	calcium ion binding	302	52	31.01	MF	0.000140442729281016	0.172185430463576	evm.TU.Chr1.211;evm.TU.Chr1.236;evm.TU.Chr1.2951;evm.TU.Chr1.4009;evm.TU.Chr1.4534;evm.TU.Chr2.3037;evm.TU.Chr2.5196;evm.TU.Chr2.5494;evm.TU.Chr2.5924;evm.TU.Chr2.804;evm.TU.Chr3.2429;evm.TU.Chr3.2609;evm.TU.Chr3.3232;evm.TU.Chr3.5125;evm.TU.Chr4.27;evm.TU.Chr4.339;evm.TU.Chr4.641;evm.TU.Chr5.1604;evm.TU.Chr5.1978;evm.TU.Chr5.4534;evm.TU.Chr5.4536;evm.TU.Chr5.4538;evm.TU.Chr5.4540;evm.TU.Chr5.587…	0.00870745	0.00830829619536114
GO:0016410	N-acyltransferase activity	82	20	8.42	MF	0.000184977874326242	0.24390243902439	evm.TU.Chr1.2946;evm.TU.Chr1.3673;evm.TU.Chr2.2236;evm.TU.Chr2.2382;evm.TU.Chr2.2583;evm.TU.Chr2.3847;evm.TU.Chr3.3524;evm.TU.Chr3.3565;evm.TU.Chr3.407;evm.TU.Chr3.4879;evm.TU.Chr3.5113;evm.TU.Chr4.1606;evm.TU.Chr4.693;evm.TU.Chr5.1005;evm.TU.Chr5.2599;evm.TU.Chr6.759;evm.TU.Chr6.988;evm.TU.Chr7.4111;evm.TU.Chr7.5549;evm.TU.Chr7.607	0.0111889	0.0106760015785723
GO:0008194	UDP-glycosyltransferase activity	457	71	46.93	MF	0.000267836259980185	0.155361050328228	evm.TU.Chr1.1595;evm.TU.Chr1.3371;evm.TU.Chr1.428;evm.TU.Chr1.4376;evm.TU.Chr1.4450;evm.TU.Chr2.1664;evm.TU.Chr2.2252;evm.TU.Chr2.2405;evm.TU.Chr2.2601;evm.TU.Chr2.2903;evm.TU.Chr2.455;evm.TU.Chr2.5290;evm.TU.Chr2.5291;evm.TU.Chr2.5706;evm.TU.Chr2.5732;evm.TU.Chr2.5733;evm.TU.Chr2.905;evm.TU.Chr3.1757;evm.TU.Chr3.209;evm.TU.Chr3.3947;evm.TU.Chr3.4755;evm.TU.Chr3.4757;evm.TU.Chr3.4852;evm.TU.Chr3.…	0.0158151	0.0150901231186831
GO:0046982	protein heterodimerization activity	110	24	11.3	MF	0.000280888099020498	0.218181818181818	evm.TU.Chr2.1980;evm.TU.Chr3.1060;evm.TU.Chr3.641;evm.TU.Chr4.2119;evm.TU.Chr4.295;evm.TU.Chr4.497;evm.TU.Chr4.656;evm.TU.Chr5.1582;evm.TU.Chr5.1583;evm.TU.Chr5.1590;evm.TU.Chr5.1621;evm.TU.Chr5.1624;evm.TU.Chr5.1964;evm.TU.Chr5.1971;evm.TU.Chr5.2000;evm.TU.Chr5.2841;evm.TU.Chr5.420;evm.TU.Chr5.6264;evm.TU.Chr5.6639;evm.TU.Chr6.5768;evm.TU.Chr7.5208;evm.TU.Chr7.5565;novel1753;novel2381	0.0162001	0.0154574405531966
GO:0051213	dioxygenase activity	259	45	26.6	MF	0.000309753331693287	0.173745173745174	evm.TU.Chr1.3193;evm.TU.Chr1.3456;evm.TU.Chr1.483;evm.TU.Chr1.489;evm.TU.Chr1.502;evm.TU.Chr1.828;evm.TU.Chr2.2304;evm.TU.Chr2.2457;evm.TU.Chr2.2460;evm.TU.Chr2.2491;evm.TU.Chr2.2812;evm.TU.Chr2.4060;evm.TU.Chr2.4989;evm.TU.Chr3.3396;evm.TU.Chr3.4124;evm.TU.Chr3.76;evm.TU.Chr3.77;evm.TU.Chr3.81;evm.TU.Chr3.85;evm.TU.Chr4.1515;evm.TU.Chr4.2089;evm.TU.Chr5.203;evm.TU.Chr5.385;evm.TU.Chr5.4849;evm.T…	0.0174588	0.0166585045369978
GO:0004022	alcohol dehydrogenase (NAD+) activity	19	8	1.95	MF	0.000326281995301882	0.421052631578947	evm.TU.Chr2.3506;evm.TU.Chr2.3509;evm.TU.Chr2.790;evm.TU.Chr2.793;evm.TU.Chr2.794;evm.TU.Chr3.12;evm.TU.Chr3.155;evm.TU.Chr7.2207	0.0175909	0.0167844834196483
GO:0018455	alcohol dehydrogenase [NAD(P)+] activity	19	8	1.95	MF	0.000326281995301882	0.421052631578947	evm.TU.Chr2.3506;evm.TU.Chr2.3509;evm.TU.Chr2.790;evm.TU.Chr2.793;evm.TU.Chr2.794;evm.TU.Chr3.12;evm.TU.Chr3.155;evm.TU.Chr7.2207	0.0175909	0.0167844834196483
GO:0047262	polygalacturonate 4-alpha-galacturonosyltransferase activity	15	7	1.54	MF	0.000364532187367506	0.466666666666667	evm.TU.Chr2.2252;evm.TU.Chr2.2405;evm.TU.Chr2.2903;evm.TU.Chr5.4194;evm.TU.Chr5.7010;evm.TU.Chr6.5088;evm.TU.Chr6.6293	0.0192349	0.0183531546965768
GO:0008080	N-acetyltransferase activity	74	18	7.6	MF	0.000394641344435208	0.243243243243243	evm.TU.Chr1.2946;evm.TU.Chr2.2236;evm.TU.Chr2.2382;evm.TU.Chr2.2583;evm.TU.Chr2.3847;evm.TU.Chr3.3524;evm.TU.Chr3.3565;evm.TU.Chr3.407;evm.TU.Chr3.4879;evm.TU.Chr3.5113;evm.TU.Chr4.1606;evm.TU.Chr4.693;evm.TU.Chr5.1005;evm.TU.Chr5.2599;evm.TU.Chr6.759;evm.TU.Chr6.988;evm.TU.Chr7.4111;evm.TU.Chr7.5549	0.0203898	0.0194551259274199
GO:0015114	phosphate ion transmembrane transporter activity	5	4	0.51	MF	0.000509348949704367	0.8	evm.TU.Chr3.4428;evm.TU.Chr7.1342;evm.TU.Chr7.2303;novel10801	0.0233923	0.0223200085562459
GO:0015315	organophosphate:inorganic phosphate antiporter activity	5	4	0.51	MF	0.000509348949704367	0.8	evm.TU.Chr3.4428;evm.TU.Chr7.1342;evm.TU.Chr7.2303;novel10801	0.0233923	0.0223200085562459
GO:0030527	structural constituent of chromatin	5	4	0.51	MF	0.000509348949704367	0.8	evm.TU.Chr3.4097;evm.TU.Chr6.1194;evm.TU.Chr6.1544;evm.TU.Chr7.3146	0.0233923	0.0223200085562459
GO:0047325	inositol tetrakisphosphate 1-kinase activity	5	4	0.51	MF	0.000509348949704367	0.8	evm.TU.Chr2.5768;evm.TU.Chr3.5136;evm.TU.Chr6.25;evm.TU.Chr7.2681	0.0233923	0.0223200085562459
GO:0052725	inositol-1,3,4-trisphosphate 6-kinase activity	5	4	0.51	MF	0.000509348949704367	0.8	evm.TU.Chr2.5768;evm.TU.Chr3.5136;evm.TU.Chr6.25;evm.TU.Chr7.2681	0.0233923	0.0223200085562459
GO:0052726	inositol-1,3,4-trisphosphate 5-kinase activity	5	4	0.51	MF	0.000509348949704367	0.8	evm.TU.Chr2.5768;evm.TU.Chr3.5136;evm.TU.Chr6.25;evm.TU.Chr7.2681	0.0233923	0.0223200085562459
GO:0016160	amylase activity	35	11	3.59	MF	0.000527403746648795	0.314285714285714	evm.TU.Chr1.151;evm.TU.Chr1.4009;evm.TU.Chr2.5196;evm.TU.Chr2.804;evm.TU.Chr3.2931;evm.TU.Chr7.2410;evm.TU.Chr7.2440;evm.TU.Chr7.2443;evm.TU.Chr7.764;novel12589;novel12594	0.0237811	0.0226909784204113
GO:0016758	hexosyltransferase activity	323	52	33.17	MF	0.000733449957395973	0.160990712074303	evm.TU.Chr1.2949;evm.TU.Chr1.3371;evm.TU.Chr1.428;evm.TU.Chr1.4376;evm.TU.Chr2.1664;evm.TU.Chr2.2252;evm.TU.Chr2.2405;evm.TU.Chr2.2601;evm.TU.Chr2.2903;evm.TU.Chr2.3333;evm.TU.Chr2.455;evm.TU.Chr2.5706;evm.TU.Chr2.762;evm.TU.Chr3.209;evm.TU.Chr3.2750;evm.TU.Chr3.3947;evm.TU.Chr3.4496;evm.TU.Chr3.4852;evm.TU.Chr3.5121;evm.TU.Chr4.103;evm.TU.Chr4.2081;evm.TU.Chr4.2409;evm.TU.Chr4.3029;evm.TU.Chr5.1…	0.0324814	0.0309923966959802
GO:0051287	NAD binding	92	20	9.45	MF	0.000915013092252462	0.217391304347826	evm.TU.Chr1.1025;evm.TU.Chr1.728;evm.TU.Chr2.1699;evm.TU.Chr3.2677;evm.TU.Chr3.3085;evm.TU.Chr4.3050;evm.TU.Chr4.319;evm.TU.Chr4.3529;evm.TU.Chr5.5666;evm.TU.Chr5.5674;evm.TU.Chr6.4199;evm.TU.Chr6.4565;evm.TU.Chr6.6666;evm.TU.Chr6.6731;evm.TU.Chr6.6838;evm.TU.Chr6.7071;evm.TU.Chr7.140;evm.TU.Chr7.495;novel7728;novel7853	0.0398111	0.0379861390837218
GO:0016702	oxidoreductase activity, acting on single donors with incorporation of molecular oxygen, incorporation of two atoms of oxygen	67	16	6.88	MF	0.00100695693411582	0.238805970149254	evm.TU.Chr1.3193;evm.TU.Chr1.828;evm.TU.Chr2.2812;evm.TU.Chr2.4989;evm.TU.Chr3.76;evm.TU.Chr3.77;evm.TU.Chr3.81;evm.TU.Chr3.85;evm.TU.Chr4.2089;evm.TU.Chr5.4851;evm.TU.Chr6.3532;evm.TU.Chr6.4094;evm.TU.Chr6.6468;novel288;novel3818;novel8267	0.0430561	0.0410823809054875
GO:0052689	carboxylic ester hydrolase activity	328	52	33.68	MF	0.00104546824419099	0.158536585365854	evm.TU.Chr1.3727;evm.TU.Chr2.1987;evm.TU.Chr2.2341;evm.TU.Chr2.484;evm.TU.Chr2.5084;evm.TU.Chr2.5102;evm.TU.Chr2.5124;evm.TU.Chr3.1074;evm.TU.Chr3.1086;evm.TU.Chr3.1271;evm.TU.Chr3.1731;evm.TU.Chr3.423;evm.TU.Chr3.4447;evm.TU.Chr3.4449;evm.TU.Chr3.4454;evm.TU.Chr3.4672;evm.TU.Chr4.498;evm.TU.Chr5.2951;evm.TU.Chr5.4338;evm.TU.Chr5.4339;evm.TU.Chr5.6194;evm.TU.Chr5.6698;evm.TU.Chr5.6837;evm.TU.Chr5…	0.0439451	0.0419306442986861
GO:0016741	transferase activity, transferring one-carbon groups	611	87	62.74	MF	0.00107230574946319	0.142389525368249	evm.TU.Chr1.1076;evm.TU.Chr1.1207;evm.TU.Chr1.137;evm.TU.Chr1.1689;evm.TU.Chr1.2234;evm.TU.Chr1.302;evm.TU.Chr1.3574;evm.TU.Chr1.4208;evm.TU.Chr2.1842;evm.TU.Chr2.185;evm.TU.Chr2.2328;evm.TU.Chr2.2537;evm.TU.Chr2.4075;evm.TU.Chr2.4590;evm.TU.Chr2.4592;evm.TU.Chr2.5273;evm.TU.Chr2.5347;evm.TU.Chr2.5852;evm.TU.Chr2.6101;evm.TU.Chr2.6112;evm.TU.Chr2.630;evm.TU.Chr2.906;evm.TU.Chr3.1941;evm.TU.Chr3.2…	0.044322	0.0422902337683026

## Sheet: Supplementary Table 7
Supplementary Table 7. KEGG enrichment analysis of DEGs in the ZL0 vs ZL4 comparison
ID	Description	GeneRatio	BgRatio	P value	Padj	qvalue	enrichID	Count	rich_factor	Gene_Ratio	fold_enrichment	Class_A	Class_B	Hyperlink
map01110	Biosynthesis of secondary metabolites	431/1355	2718/12965	2.69505456781678e-23	3.77308e-21	3.09222050412662e-21	evm.TU.Chr5.4851[Up](-)/evm.TU.Chr7.2948[Up](-)/evm.TU.Chr7.3107[Up](-)/evm.TU.Chr3.1702[Down](-)/evm.TU.Chr3.4720[Up](-)/evm.TU.Chr5.6401[Down](-)/evm.TU.Chr4.2331[Down](-)/evm.TU.Chr5.405[Down](-)/evm.TU.Chr6.4713[Up](-)/evm.TU.Chr7.2839[Down](-)/evm.TU.Chr2.4334[Up](-)/evm.TU.Chr5.4505[Up](-)/novel2534[Down](-)/evm.TU.Chr5.5825[Down](-)/evm.TU.Chr2.5297[Down](-)/evm.TU.Chr2.2931[Up](-)/evm.TU.…	431	0.158572479764533	0.318081180811808	1.51726361634477	Metabolism	Global and overview maps	http://www.genome.jp/kegg-bin/show_pathway?map01110
map00950	Isoquinoline alkaloid biosynthesis	30/1355	70/12965	2.4021524640544897e-12	1.68151e-10	1.37807693990495e-10	evm.TU.Chr7.2013[Down](-)/evm.TU.Chr1.2542[Down](-)/evm.TU.Chr1.2572[Down](-)/novel918[Down](-)/evm.TU.Chr1.2520[Down](-)/novel379[Down](-)/evm.TU.Chr3.781[Down](-)/evm.TU.Chr1.1411[Down](-)/evm.TU.Chr2.628[Down](-)/evm.TU.Chr5.5995[Down](-)/evm.TU.Chr1.2555[Down](-)/novel376[Down](-)/evm.TU.Chr1.1410[Down](-)/evm.TU.Chr5.5994[Down](-)/evm.TU.Chr1.1401[Down](-)/evm.TU.Chr1.1416[Down](-)/evm.TU.Ch…	30	0.428571428571429	0.022140221402214	4.10068529256721	Metabolism	Biosynthesis of other secondary metabolites	http://www.genome.jp/kegg-bin/show_pathway?map00950/K13382%09red/K13382%09red/K13382%09red/K13382%09red/K13382%09red/K13382%09red/K01828%09red/K13382%09red/K14455%09red/K14975%09red/K13382%09red/K13382%09red/K13382%09red/K14975%09red/K13382%09red/K13382%09red/K00422%09red/K00422%09red/K00422%09red/K13382%09red/K13382%09red/K13397%09red/K00276%09red/K00276%09red/K14455%09red/K14454%09red/K14455%09…
map04016	MAPK signaling pathway - plant	161/1355	1040/12965	1.02629209505283e-07	4.78936e-06	3.9251171354652e-06	evm.TU.Chr3.4893[Up](-)/evm.TU.Chr1.2951[Up](-)/evm.TU.Chr3.3951[Up](-)/evm.TU.Chr5.1350[Up](-)/evm.TU.Chr2.4321[Up](-)/evm.TU.Chr4.1188[Down](-)/evm.TU.Chr7.823[Up](-)/evm.TU.Chr6.681[Up](-)/evm.TU.Chr5.5926[Down](-)/evm.TU.Chr6.5722[Up](-)/evm.TU.Chr7.102[Down](-)/evm.TU.Chr2.3275[Down](-)/evm.TU.Chr6.576[Up](-)/evm.TU.Chr5.6127[Down](-)/evm.TU.Chr4.2763[Down](-)/evm.TU.Chr6.1857[Down](-)/evm.T…	161	0.154807692307692	0.118819188191882	1.48124112971899	Environmental Information Processing	Signal transduction	http://www.genome.jp/kegg-bin/show_pathway?map04016/K14497%09red/K13447%09red/K14497%09red/K14497%09red/K20557%09red/K14496%09red/K13422%09red/K14497%09red/K13420%09red/K20716%09red/K20604%09red/K20547%09red/K13420%09red/K13420%09red/K13420%09red/K14498%09red/K14496%09red/K13420%09red/K14516%09red/K14509%09red/K13420%09red/K13425%09red/K13425%09red/K13416%09red/K13420%09red/K13425%09red/K02183%09…
map00965	Betalain biosynthesis	12/1355	21/12965	1.9363463607911e-07	6.77721e-06	5.55425666647973e-06	evm.TU.Chr3.1702[Down](-)/novel4806[Down](-)/evm.TU.Chr3.1698[Down](-)/evm.TU.Chr3.1704[Down](-)/evm.TU.Chr6.5290[Down](-)/evm.TU.Chr5.5328[Down](-)/evm.TU.Chr6.5291[Down](-)/evm.TU.Chr6.5292[Down](-)/novel4807[Down](-)/evm.TU.Chr6.5293[Down](-)/evm.TU.Chr6.4094[Up](-)/evm.TU.Chr6.5286[Down](-)	12	0.571428571428571	0.0088560885608856	5.46758039008962	Metabolism	Biosynthesis of other secondary metabolites	http://www.genome.jp/kegg-bin/show_pathway?map00965/K15775%09red/K15775%09red/K15775%09red/K15775%09red/K15775%09red/K15775%09red/K15775%09red/K15775%09red/K15775%09red/K15775%09red/K15777%09red/K15775%09red
map00500	Starch and sucrose metabolism	50/1355	248/12965	3.55988958277829e-06	9.96769e-05	8.16900977942807e-05	evm.TU.Chr6.5674[Up](-)/evm.TU.Chr2.2944[Up](-)/evm.TU.Chr2.762[Up](-)/evm.TU.Chr1.151[Up](-)/evm.TU.Chr3.2036[Up](-)/evm.TU.Chr3.4434[Up](-)/evm.TU.Chr3.2931[Up](-)/evm.TU.Chr7.2443[Up](-)/evm.TU.Chr3.4852[Up](-)/evm.TU.Chr7.2440[Up](-)/evm.TU.Chr7.2410[Up](-)/novel12594[Up](-)/evm.TU.Chr6.348[Up](-)/evm.TU.Chr5.6300[Up](-)/novel14[Up](-)/evm.TU.Chr7.3182[Up](-)/evm.TU.Chr5.1203[Up](-)/evm.TU.Ch…	50	0.201612903225806	0.03690036900369	1.9290858231163	Metabolism	Carbohydrate metabolism	http://www.genome.jp/kegg-bin/show_pathway?map00500/K01179%09red/K19891%09red/K00700%09red/K01177%09red/K01838%09red/K01087%09red/K01177%09red/K01177%09red/K00703%09red/K01177%09red/K01177%09red/K01177%09red/K19891%09red/K00688%09red/K01177%09red/K19891%09red/K00688%09red/K16055%09red/K19891%09red/K01838%09red/K16055%09red/K00975%09red/K01177%09red/K01087%09red/K00975%09red/K01214%09red/K01200%09…
map01100	Metabolic pathways	645/1355	5453/12965	7.78978504137508e-06	0.000181762	0.0001489625560543	evm.TU.Chr5.4851[Up](-)/evm.TU.Chr4.863[Up](-)/evm.TU.Chr1.3371[Up](-)/evm.TU.Chr4.862[Up](-)/evm.TU.Chr7.1763[Up](-)/evm.TU.Chr1.823[Up](-)/evm.TU.Chr3.1702[Down](-)/evm.TU.Chr1.2535[Up](-)/evm.TU.Chr3.4720[Up](-)/evm.TU.Chr5.6401[Down](-)/evm.TU.Chr4.2331[Down](-)/evm.TU.Chr5.405[Down](-)/evm.TU.Chr6.4713[Up](-)/evm.TU.Chr6.5674[Up](-)/evm.TU.Chr2.4334[Up](-)/evm.TU.Chr7.2681[Up](-)/evm.TU.Chr5…	645	0.118283513662204	0.476014760147601	1.13176808459814	Metabolism	Global and overview maps	http://www.genome.jp/kegg-bin/show_pathway?map01100
map04075	Plant hormone signal transduction	110/1355	759/12965	0.0002029344569885	0.00405869	0.0033262941070304	evm.TU.Chr3.4893[Up](-)/evm.TU.Chr3.3951[Up](-)/evm.TU.Chr6.4086[Up](-)/evm.TU.Chr5.1350[Up](-)/evm.TU.Chr4.1188[Down](-)/evm.TU.Chr2.2637[Up](-)/evm.TU.Chr7.823[Up](-)/evm.TU.Chr2.376[Down](-)/evm.TU.Chr6.5104[Up](-)/evm.TU.Chr6.681[Up](-)/evm.TU.Chr2.5249[Up](-)/evm.TU.Chr6.468[Up](-)/evm.TU.Chr7.749[Up](-)/evm.TU.Chr3.500[Down](-)/evm.TU.Chr6.4773[Down](-)/evm.TU.Chr2.1987[Down](-)/evm.TU.Chr4…	110	0.144927536231884	0.0811808118081181	1.38670517139954	Environmental Information Processing	Signal transduction	http://www.genome.jp/kegg-bin/show_pathway?map04075/K14497%09red/K14497%09red/K14484%09red/K14497%09red/K14496%09red/K14484%09red/K13422%09red/K14495%09red/K14504%09red/K14497%09red/K14432%09red/K14494%09red/K14486%09red/K14494%09red/K14488%09red/K14493%09red/K14494%09red/K14498%09red/K14496%09red/K14494%09red/K14516%09red/K14509%09red/K13416%09red/K14494%09red/K14495%09red/K13416%09red/K14493%09…
map00960	Tropane, piperidine and pyridine alkaloid biosynthesis	15/1355	53/12965	0.0002414115758701	0.0042247	0.0034623502328748	evm.TU.Chr3.4895[Up](-)/evm.TU.Chr2.628[Down](-)/evm.TU.Chr3.3950[Down](-)/evm.TU.Chr7.3832[Down](-)/evm.TU.Chr1.1333[Down](-)/evm.TU.Chr7.1273[Down](-)/evm.TU.Chr7.2035[Down](-)/evm.TU.Chr6.3513[Up](-)/evm.TU.Chr2.627[Down](-)/evm.TU.Chr1.3345[Down](-)/evm.TU.Chr3.238[Up](-)/evm.TU.Chr5.1193[Up](-)/evm.TU.Chr1.1201[Down](-)/evm.TU.Chr1.1194[Down](-)/evm.TU.Chr5.1280[Up](-)	15	0.283018867924528	0.011070110701107	2.70799972150665	Metabolism	Biosynthesis of other secondary metabolites	http://www.genome.jp/kegg-bin/show_pathway?map00960/K05353%09red/K14455%09red/K08081%09red/K08081%09red/K08081%09red/K00276%09red/K00276%09red/K14455%09red/K14454%09red/K14455%09red/K00276%09red/K00660%09red/K08081%09red/K08081%09red/K08081%09red/K00660%09red
map00902	Monoterpenoid biosynthesis	18/1355	76/12965	0.0006738875495367	0.0104827	0.0085910810408776	evm.TU.Chr7.2839[Down](-)/evm.TU.Chr5.4788[Up](-)/evm.TU.Chr7.1789[Down](-)/novel4942[Up](-)/evm.TU.Chr7.3494[Down](-)/evm.TU.Chr7.1943[Down](-)/evm.TU.Chr4.1410[Down](-)/evm.TU.Chr7.5168[Up](-)/evm.TU.Chr7.1788[Down](-)/evm.TU.Chr7.4011[Down](-)/evm.TU.Chr5.4790[Up](-)/evm.TU.Chr7.5181[Up](-)/evm.TU.Chr6.2370[Down](-)/evm.TU.Chr7.2836[Down](-)/evm.TU.Chr7.3878[Up](-)/evm.TU.Chr7.5186[Down](-)/ev…	18	0.236842105263158	0.0132841328413284	2.26616818799767	Metabolism	Metabolism of terpenoids and polyketides	http://www.genome.jp/kegg-bin/show_pathway?map00902/K15095%09red/K18108%09red/K15095%09red/K18108%09red/K23810%09red/K23810%09red/K21373%09red/K23990%09red/K15095%09red/K15095%09red/K18108%09red/K23990%09red/K23232%09red/K15095%09red/K20986%09red/K23990%09red/K21374%09red/K23810%09red
map00480	Glutathione metabolism	34/1355	186/12965	0.0008257930686095	0.0115611	0.0094748888924674	novel1829[Down](-)/evm.TU.Chr6.5196[Down](-)/evm.TU.Chr2.2699[Down](-)/evm.TU.Chr2.2696[Down](-)/evm.TU.Chr7.1752[Down](-)/evm.TU.Chr4.1419[Down](-)/novel1831[Down](-)/evm.TU.Chr4.681[Down](-)/evm.TU.Chr7.3089[Down](-)/novel567[Down](-)/novel14595[Down](-)/evm.TU.Chr1.127[Down](-)/evm.TU.Chr3.3677[Down](-)/evm.TU.Chr3.3676[Down](-)/novel1830[Down](-)/evm.TU.Chr5.4907[Down](-)/evm.TU.Chr4.881[Down…	34	0.182795698924731	0.0250922509225092	1.74903781295877	Metabolism	Metabolism of other amino acids	http://www.genome.jp/kegg-bin/show_pathway?map00480/K00799%09red/K00799%09red/K00799%09red/K00799%09red/K00432%09red/K00799%09red/K00799%09red/K00799%09red/K00799%09red/K00799%09red/K00799%09red/K00799%09red/K00799%09red/K00799%09red/K00799%09red/K00799%09red/K00036%09red/K00799%09red/K10807%09red/K00799%09red/K00799%09red/K21888%09red/K21888%09red/K00799%09red/K00799%09red/K00434%09red/K00799%09…
map00906	Carotenoid biosynthesis	15/1355	61/12965	0.0012246880922219	0.0155869	0.0127742585695876	evm.TU.Chr5.4851[Up](-)/evm.TU.Chr7.3107[Up](-)/evm.TU.Chr3.4720[Up](-)/evm.TU.Chr4.2331[Down](-)/evm.TU.Chr6.2955[Up](-)/evm.TU.Chr4.3293[Down](-)/evm.TU.Chr6.5690[Up](-)/evm.TU.Chr5.1398[Up](-)/evm.TU.Chr1.1394[Up](-)/evm.TU.Chr2.3396[Up](-)/evm.TU.Chr4.1955[Up](-)/evm.TU.Chr4.98[Up](-)/evm.TU.Chr6.890[Up](-)/evm.TU.Chr5.5835[Up](-)/evm.TU.Chr4.124[Up](-)	15	0.245901639344262	0.011070110701107	2.35285221704676	Metabolism	Metabolism of terpenoids and polyketides	http://www.genome.jp/kegg-bin/show_pathway?map00906/K09840%09red/K09843%09red/K15746%09red/K09841%09red/K09839%09red/K09841%09red/K14606%09red/K09843%09red/K15744%09red/K09838%09red/K09837%09red/K15747%09red/K06444%09red/K09840%09red/K09839%09red
map00591	Linoleic acid metabolism	10/1355	33/12965	0.0014625955022472	0.015751	0.0129087376311703	evm.TU.Chr6.4713[Up](-)/evm.TU.Chr3.77[Down](-)/evm.TU.Chr2.2812[Down](-)/evm.TU.Chr3.81[Down](-)/evm.TU.Chr4.622[Down](-)/evm.TU.Chr3.76[Down](-)/evm.TU.Chr4.620[Down](-)/novel3814[Down](-)/evm.TU.Chr4.3392[Up](-)/evm.TU.Chr3.85[Down](-)	10	0.303030303030303	0.007380073800738	2.89947444928995	Metabolism	Lipid metabolism	http://www.genome.jp/kegg-bin/show_pathway?map00591/K00454%09red/K00454%09red/K00454%09red/K00454%09red/K15718%09red/K00454%09red/K15718%09red/K00454%09red/K16817%09red/K00454%09red
map00999	Biosynthesis of various plant secondary metabolites	49/1355	305/12965	0.0014584547722598	0.015751	0.0129087376311703	novel2534[Down](-)/evm.TU.Chr2.5297[Down](-)/evm.TU.Chr3.3921[Down](-)/evm.TU.Chr1.1595[Down](-)/evm.TU.Chr1.502[Down](-)/evm.TU.Chr2.1135[Down](-)/evm.TU.Chr3.3926[Down](-)/evm.TU.Chr7.4052[Down](-)/evm.TU.Chr7.76[Down](-)/evm.TU.Chr1.1619[Down](-)/evm.TU.Chr3.3243[Down](-)/evm.TU.Chr2.2460[Down](-)/evm.TU.Chr5.2371[Down](-)/evm.TU.Chr4.899[Up](-)/evm.TU.Chr7.1491[Up](-)/novel1621[Up](-)/evm.TU.…	49	0.160655737704918	0.0361623616236162	1.53719678180388	Metabolism	Biosynthesis of other secondary metabolites	http://www.genome.jp/kegg-bin/show_pathway?map00999/K13229%09red/K23260%09red/K21371%09red/K21371%09red/K13229%09red/K23136%09red/K21371%09red/K20667%09red/K22374%09red/K21371%09red/K23136%09red/K13229%09red/K23136%09red/K00789%09red/K13227%09red/K00789%09red/K20667%09red/K15813%09red/K13229%09red/K13832%09red/K26483%09red/K20508%09red/K23260%09red/K20667%09red/K23136%09red/K20667%09red/K15813%09…
map00053	Ascorbate and aldarate metabolism	22/1355	110/12965	0.0020409721354767	0.0204097	0.0167267641178172	evm.TU.Chr6.4393[Down](-)/evm.TU.Chr6.733[Down](-)/evm.TU.Chr7.495[Up](-)/evm.TU.Chr1.4520[Down](-)/novel14474[Down](-)/evm.TU.Chr4.3754[Up](-)/novel14744[Up](-)/evm.TU.Chr3.3740[Up](-)/evm.TU.Chr1.728[Up](-)/evm.TU.Chr7.5197[Up](-)/evm.TU.Chr3.4439[Up](-)/evm.TU.Chr5.4777[Down](-)/evm.TU.Chr3.3358[Up](-)/evm.TU.Chr6.2791[Down](-)/evm.TU.Chr3.1925[Up](-)/evm.TU.Chr7.4287[Up](-)/evm.TU.Chr1.4462[U…	22	0.2	0.0162361623616236	1.91365313653136	Metabolism	Carbohydrate metabolism	http://www.genome.jp/kegg-bin/show_pathway?map00053/K00469%09red/K00469%09red/K00012%09red/K00469%09red/K00423%09red/K21888%09red/K00002%09red/K21888%09red/K10046%09red/K00434%09red/K00423%09red/K21888%09red/K00103%09red/K00423%09red/K00012%09red/K19642%09red/K19642%09red/K00103%09red/K00423%09red/K00423%09red/K19642%09red/K00423%09red
map00350	Tyrosine metabolism	15/1355	65/12965	0.0024178643058612	0.0225667	0.0184945410062372	evm.TU.Chr2.628[Down](-)/evm.TU.Chr3.2591[Down](-)/evm.TU.Chr5.6428[Down](-)/evm.TU.Chr5.6432[Down](-)/evm.TU.Chr5.6431[Down](-)/evm.TU.Chr7.3368[Down](-)/evm.TU.Chr7.1273[Down](-)/evm.TU.Chr2.790[Up](-)/evm.TU.Chr7.2035[Down](-)/evm.TU.Chr6.3513[Up](-)/evm.TU.Chr2.627[Down](-)/evm.TU.Chr1.3345[Down](-)/evm.TU.Chr3.1005[Up](-)/evm.TU.Chr5.4560[Down](-)/evm.TU.Chr5.6426[Down](-)	15	0.230769230769231	0.011070110701107	2.20806131138234	Metabolism	Amino acid metabolism	http://www.genome.jp/kegg-bin/show_pathway?map00350/K14455%09red/K01800%09red/K00422%09red/K00422%09red/K00422%09red/K01800%09red/K00276%09red/K00121%09red/K00276%09red/K14455%09red/K14454%09red/K14455%09red/K00276%09red/K00121%09red/K00451%09red/K00422%09red
map00909	Sesquiterpenoid and triterpenoid biosynthesis	26/1355	141/12965	0.0028327506027451	0.0247866	0.0203138036644225	evm.TU.Chr5.6608[Up](-)/novel14574[Up](-)/novel14573[Up](-)/evm.TU.Chr4.2227[Up](-)/evm.TU.Chr4.2228[Up](-)/evm.TU.Chr5.6614[Up](-)/evm.TU.Chr6.4912[Down](-)/evm.TU.Chr2.5854[Down](-)/evm.TU.Chr6.4899[Up](-)/evm.TU.Chr5.6622[Down](-)/evm.TU.Chr5.7047[Down](-)/evm.TU.Chr2.268[Up](-)/evm.TU.Chr5.2288[Down](-)/evm.TU.Chr6.2221[Up](-)/evm.TU.Chr2.5862[Down](-)/evm.TU.Chr2.4541[Up](-)/evm.TU.Chr5.4152…	26	0.184397163120567	0.0191881918819188	1.7643610478658	Metabolism	Metabolism of terpenoids and polyketides	http://www.genome.jp/kegg-bin/show_pathway?map00909/K14175%09red/K14175%09red/K14175%09red/K15803%09red/K15803%09red/K14175%09red/K15813%09red/K00511%09red/K15813%09red/K14173%09red/K14173%09red/K00511%09red/K15803%09red/K00511%09red/K00511%09red/K15803%09red/K15803%09red/K15803%09red/K14173%09red/K15803%09red/K15803%09red/K14173%09red/K15803%09red/K15803%09red/K15813%09red/K14173%09red
map00630	Glyoxylate and dicarboxylate metabolism	28/1355	162/12965	0.0051752614373681	0.0426198	0.0349290090819272	evm.TU.Chr7.1763[Up](-)/evm.TU.Chr5.5825[Down](-)/evm.TU.Chr4.2139[Up](-)/evm.TU.Chr6.6666[Down](-)/evm.TU.Chr3.355[Down](-)/evm.TU.Chr6.5067[Down](-)/evm.TU.Chr1.2163[Up](-)/evm.TU.Chr3.367[Down](-)/evm.TU.Chr3.362[Down](-)/evm.TU.Chr7.922[Up](-)/evm.TU.Chr6.4565[Up](-)/evm.TU.Chr1.1689[Up](-)/evm.TU.Chr7.4011[Down](-)/evm.TU.Chr7.2569[Up](-)/evm.TU.Chr6.5460[Down](-)/evm.TU.Chr6.2208[Down](-)/e…	28	0.172839506172839	0.0206642066420664	1.65377431552093	Metabolism	Carbohydrate metabolism	http://www.genome.jp/kegg-bin/show_pathway?map00630/K22133%09red/K11517%09red/K01569%09red/K00122%09red/K01569%09red/K01647%09red/K01915%09red/K01569%09red/K01569%09red/K01569%09red/K18121%09red/K00600%09red/K15893%09red/K02437%09red/K00626%09red/K01569%09red/K01091%09red/K01913%09red/K01625%09red/K01091%09red/K11517%09red/K15919%09red/K00600%09red/K01569%09red/K01569%09red/K01647%09red/K11517%09…
map04814	Motor proteins	28/1355	163/12965	0.0056432113670945	0.0438916	0.0359713473107194	evm.TU.Chr6.1410[Up](-)/evm.TU.Chr5.4049[Up](-)/evm.TU.Chr6.2284[Up](-)/evm.TU.Chr3.3868[Up](-)/evm.TU.Chr4.773[Up](-)/evm.TU.Chr5.516[Down](-)/evm.TU.Chr3.3499[Up](-)/evm.TU.Chr6.4165[Up](-)/evm.TU.Chr3.4654[Up](-)/evm.TU.Chr6.543[Up](-)/evm.TU.Chr2.4444[Up](-)/evm.TU.Chr6.2007[Up](-)/novel1714[Up](-)/evm.TU.Chr7.1725[Up](-)/evm.TU.Chr3.4854[Up](-)/evm.TU.Chr4.2696[Up](-)/evm.TU.Chr5.1237[Up](-)…	28	0.171779141104294	0.0206642066420664	1.64362846082449	Cellular Processes	Cell motility	http://www.genome.jp/kegg-bin/show_pathway?map04814/K11498%09red/K10418%09red/K26157%09red/K05692%09red/K10406%09red/K10352%09red/K10396%09red/K10393%09red/K07375%09red/K10393%09red/K11498%09red/K10395%09red/K10406%09red/K10406%09red/K10360%09red/K05692%09red/K07375%09red/K10406%09red/K10357%09red/K05692%09red/K10395%09red/K05692%09red/K10406%09red/K10405%09red/K10406%09red/K10398%09red/K07375%09…

## Sheet: Supplementary Table 8
Supplementary Table 8. KEGG enrichment analysis of DEGs in the ZL0 vs ZL12 comparison
ID	Description	GeneRatio	BgRatio	P value	Padj	qvalue	enrichID	Count	rich_factor	Gene_Ratio	fold_enrichment	Class_A	Class_B	Hyperlink
map01110	Biosynthesis of secondary metabolites	493/1743	2718/12965	3.170721311016e-15	4.4073e-13	3.60460949041819e-13	evm.TU.Chr7.2948[Up](-)/evm.TU.Chr5.4505[Up](-)/evm.TU.Chr2.2931[Up](-)/evm.TU.Chr2.540[Up](-)/evm.TU.Chr5.4851[Up](-)/evm.TU.Chr3.4720[Up](-)/evm.TU.Chr7.497[Up](-)/evm.TU.Chr2.804[Up](-)/evm.TU.Chr5.405[Down](-)/evm.TU.Chr3.77[Down](-)/evm.TU.Chr6.3092[Down](-)/evm.TU.Chr5.7047[Down](-)/evm.TU.Chr6.2118[Down](-)/evm.TU.Chr7.2440[Up](-)/evm.TU.Chr3.1702[Down](-)/evm.TU.Chr7.2410[Up](-)/evm.TU.Ch…	493	0.181383370125092	0.282845668387837	1.34918840715537	Metabolism	Global and overview maps	http://www.genome.jp/kegg-bin/show_pathway?map01110
map04814	Motor proteins	53/1743	163/12965	2.55815904033255e-10	1.77792e-08	1.45411145450482e-08	evm.TU.Chr6.543[Up](-)/evm.TU.Chr5.148[Up](-)/evm.TU.Chr3.3499[Up](-)/evm.TU.Chr5.4049[Up](-)/novel1844[Down](-)/evm.TU.Chr4.499[Up](-)/novel1714[Up](-)/evm.TU.Chr7.747[Up](-)/evm.TU.Chr5.1503[Up](-)/evm.TU.Chr6.4165[Up](-)/evm.TU.Chr1.2823[Up](-)/evm.TU.Chr4.1374[Up](-)/evm.TU.Chr5.7029[Up](-)/evm.TU.Chr3.4654[Up](-)/evm.TU.Chr6.1410[Up](-)/evm.TU.Chr5.1237[Up](-)/evm.TU.Chr5.6512[Down](-)/evm.T…	53	0.325153374233129	0.0304073436603557	2.41859638378228	Cellular Processes	Cell motility	http://www.genome.jp/kegg-bin/show_pathway?map04814/K10393%09red/K07374%09red/K10396%09red/K10418%09red/K07375%09red/K10352%09red/K10406%09red/K11498%09red/K05692%09red/K10393%09red/K10400%09red/K07375%09red/K10405%09red/K07375%09red/K11498%09red/K07375%09red/K10418%09red/K05692%09red/K10400%09red/K10398%09red/K11498%09red/K10405%09red/K10406%09red/K05692%09red/K07374%09red/K07374%09red/K11498%09…
map00950	Isoquinoline alkaloid biosynthesis	29/1743	70/12965	6.484437720606661e-09	3.00446e-07	2.4572606099141e-07	novel379[Down](-)/evm.TU.Chr1.2520[Down](-)/evm.TU.Chr5.6431[Down](-)/evm.TU.Chr1.2555[Down](-)/evm.TU.Chr7.2013[Down](-)/novel918[Down](-)/evm.TU.Chr5.5995[Down](-)/evm.TU.Chr1.2542[Down](-)/evm.TU.Chr1.1410[Down](-)/novel376[Down](-)/evm.TU.Chr5.5994[Down](-)/evm.TU.Chr1.1416[Down](-)/evm.TU.Chr5.6428[Down](-)/evm.TU.Chr1.1401[Down](-)/evm.TU.Chr1.1411[Down](-)/evm.TU.Chr3.781[Down](-)/evm.TU.C…	29	0.414285714285714	0.0166379804934022	3.0815916728137	Metabolism	Biosynthesis of other secondary metabolites	http://www.genome.jp/kegg-bin/show_pathway?map00950/K13382%09red/K13382%09red/K00422%09red/K13382%09red/K13382%09red/K13382%09red/K14975%09red/K13382%09red/K13382%09red/K13382%09red/K14975%09red/K13382%09red/K00422%09red/K13382%09red/K13382%09red/K01828%09red/K14454%09red/K14455%09red/K01828%09red/K00422%09red/K13382%09red/K13397%09red/K14455%09red/K13397%09red/K13382%09red/K13397%09red/K13382%09…
map00592	alpha-Linolenic acid metabolism	41/1743	132/12965	1.13197154792494e-07	3.14688e-06	2.57374583528196e-06	evm.TU.Chr5.4505[Up](-)/evm.TU.Chr2.2931[Up](-)/evm.TU.Chr3.77[Down](-)/evm.TU.Chr2.2812[Down](-)/evm.TU.Chr3.81[Down](-)/evm.TU.Chr7.2204[Down](-)/evm.TU.Chr6.5702[Down](-)/evm.TU.Chr6.3528[Down](-)/evm.TU.Chr7.4419[Down](-)/evm.TU.Chr3.3578[Up](-)/evm.TU.Chr4.2864[Up](-)/evm.TU.Chr4.2089[Down](-)/evm.TU.Chr2.2927[Up](-)/evm.TU.Chr7.4420[Down](-)/evm.TU.Chr7.3893[Up](-)/novel13528[Down](-)/evm.T…	41	0.310606060606061	0.0235226620768789	2.31038874111163	Metabolism	Lipid metabolism	http://www.genome.jp/kegg-bin/show_pathway?map00592/K06900%09red/K00224%09red/K00454%09red/K00454%09red/K00454%09red/K16818%09red/K10528%09red/K16818%09red/K05894%09red/K06900%09red/K00232%09red/K00454%09red/K00224%09red/K05894%09red/K08241%09red/K05894%09red/K10526%09red/K00454%09red/K00454%09red/K06900%09red/K06900%09red/K16818%09red/K00454%09red/K18857%09red/K10526%09red/K00454%09red/K16817%09…
map04626	Plant-pathogen interaction	417/1743	2494/12965	1.07469350060091e-07	3.14688e-06	2.57374583528196e-06	evm.TU.Chr2.5924[Up](-)/evm.TU.Chr1.236[Down](-)/evm.TU.Chr3.4379[Up](-)/evm.TU.Chr3.3187[Down](-)/evm.TU.Chr3.2990[Up](-)/evm.TU.Chr5.5926[Down](-)/evm.TU.Chr1.211[Up](-)/evm.TU.Chr5.6210[Down](-)/evm.TU.Chr2.1246[Up](-)/evm.TU.Chr5.4540[Down](-)/evm.TU.Chr5.1736[Up](-)/evm.TU.Chr1.2951[Up](-)/evm.TU.Chr3.4840[Down](-)/evm.TU.Chr1.3053[Down](-)/evm.TU.Chr5.4320[Down](-)/evm.TU.Chr3.3967[Down](-)…	417	0.167201283079391	0.239242685025818	1.24369743839604	Organismal Systems	Environmental adaptation	http://www.genome.jp/kegg-bin/show_pathway?map04626/K13448%09red/K13412%09red/K13432%09red/K13425%09red/K13420%09red/K13420%09red/K13412%09red/K02183%09red/K13416%09red/K13448%09red/K13430%09red/K13447%09red/K05391%09red/K13416%09red/K13420%09red/K13430%09red/K13425%09red/K13435%09red/K13430%09red/K13436%09red/K13448%09red/K16225%09red/K13433%09red/K13430%09red/K13430%09red/K13457%09red/K13424%09…
map00965	Betalain biosynthesis	13/1743	21/12965	3.18848550100445e-07	7.38666e-06	6.0413409492716e-06	evm.TU.Chr3.1702[Down](-)/evm.TU.Chr3.1698[Down](-)/novel4806[Down](-)/evm.TU.Chr3.1704[Down](-)/evm.TU.Chr6.5290[Down](-)/evm.TU.Chr6.5293[Down](-)/evm.TU.Chr6.5291[Down](-)/evm.TU.Chr6.5292[Down](-)/evm.TU.Chr6.4094[Up](-)/novel4807[Down](-)/evm.TU.Chr6.5286[Down](-)/evm.TU.Chr5.5328[Down](-)/evm.TU.Chr6.5288[Down](-)	13	0.619047619047619	0.0074584050487664	4.60467721225036	Metabolism	Biosynthesis of other secondary metabolites	http://www.genome.jp/kegg-bin/show_pathway?map00965/K15775%09red/K15775%09red/K15775%09red/K15775%09red/K15775%09red/K15775%09red/K15775%09red/K15775%09red/K15777%09red/K15775%09red/K15775%09red/K15775%09red/K15775%09red
map04075	Plant hormone signal transduction	142/1743	759/12965	1.66822843784718e-05	0.000331263	0.0002709303327631	evm.TU.Chr3.4893[Up](-)/evm.TU.Chr5.1350[Up](-)/evm.TU.Chr5.1367[Up](-)/evm.TU.Chr7.823[Up](-)/evm.TU.Chr2.5483[Down](-)/evm.TU.Chr4.1188[Down](-)/evm.TU.Chr7.2378[Up](-)/evm.TU.Chr6.4086[Up](-)/evm.TU.Chr7.749[Up](-)/evm.TU.Chr6.5530[Down](-)/evm.TU.Chr2.1246[Up](-)/evm.TU.Chr4.290[Down](-)/evm.TU.Chr5.1437[Up](-)/evm.TU.Chr3.500[Down](-)/evm.TU.Chr6.1858[Down](-)/evm.TU.Chr5.4730[Up](-)/evm.TU.…	142	0.187088274044796	0.0814687320711417	1.39162333504921	Environmental Information Processing	Signal transduction	http://www.genome.jp/kegg-bin/show_pathway?map04075/K14497%09red/K14497%09red/K14491%09red/K13422%09red/K14487%09red/K14496%09red/K14498%09red/K14484%09red/K14486%09red/K14494%09red/K13416%09red/K14484%09red/K14494%09red/K14494%09red/K14491%09red/K13415%09red/K13415%09red/K13416%09red/K14509%09red/K14497%09red/K14484%09red/K14497%09red/K14516%09red/K14488%09red/K14494%09red/K13416%09red/K13415%09…
map00480	Glutathione metabolism	45/1743	186/12965	4.83723749832439e-05	0.00084047	0.0006873969076566	evm.TU.Chr2.2699[Down](-)/evm.TU.Chr6.5196[Down](-)/novel1829[Down](-)/novel1831[Down](-)/evm.TU.Chr7.199[Down](-)/evm.TU.Chr2.2696[Down](-)/evm.TU.Chr4.1419[Down](-)/evm.TU.Chr7.3089[Down](-)/evm.TU.Chr4.881[Down](-)/evm.TU.Chr3.3677[Down](-)/evm.TU.Chr1.127[Down](-)/evm.TU.Chr2.1755[Up](-)/novel1830[Down](-)/evm.TU.Chr6.2563[Up](-)/evm.TU.Chr3.3676[Down](-)/novel14595[Down](-)/evm.TU.Chr6.6970[…	45	0.241935483870968	0.0258175559380379	1.79959469213259	Metabolism	Metabolism of other amino acids	http://www.genome.jp/kegg-bin/show_pathway?map00480/K00799%09red/K00799%09red/K00799%09red/K00799%09red/K00799%09red/K00799%09red/K00799%09red/K00799%09red/K00036%09red/K00799%09red/K00799%09red/K00799%09red/K00799%09red/K25210%09red/K00799%09red/K00799%09red/K10808%09red/K21888%09red/K10807%09red/K00799%09red/K00799%09red/K10807%09red/K00799%09red/K00799%09red/K00799%09red/K10808%09red/K00033%09…
map04016	MAPK signaling pathway - plant	182/1743	1040/12965	6.50671561860166e-05	0.00100493	0.0008219009202444	evm.TU.Chr3.4893[Up](-)/evm.TU.Chr5.1350[Up](-)/evm.TU.Chr7.823[Up](-)/evm.TU.Chr3.3187[Down](-)/evm.TU.Chr4.1188[Down](-)/evm.TU.Chr2.3275[Down](-)/evm.TU.Chr7.2378[Up](-)/evm.TU.Chr3.2990[Up](-)/evm.TU.Chr5.5926[Down](-)/evm.TU.Chr5.6210[Down](-)/evm.TU.Chr2.1246[Up](-)/evm.TU.Chr1.2951[Up](-)/evm.TU.Chr1.3053[Down](-)/evm.TU.Chr3.4791[Down](-)/evm.TU.Chr5.4320[Down](-)/evm.TU.Chr6.681[Up](-)/e…	182	0.175	0.104417670682731	1.30170682730924	Environmental Information Processing	Signal transduction	http://www.genome.jp/kegg-bin/show_pathway?map04016/K14497%09red/K14497%09red/K13422%09red/K13425%09red/K14496%09red/K20547%09red/K14498%09red/K13420%09red/K13420%09red/K02183%09red/K13416%09red/K13447%09red/K13416%09red/K14509%09red/K13420%09red/K14497%09red/K13425%09red/K20557%09red/K14497%09red/K14516%09red/K13424%09red/K16224%09red/K13416%09red/K13420%09red/K13425%09red/K13420%09red/K14497%09…
map00591	Linoleic acid metabolism	13/1743	33/12965	0.0001864630929359	0.00259184	0.0021197909512712	evm.TU.Chr3.77[Down](-)/evm.TU.Chr2.2812[Down](-)/evm.TU.Chr3.81[Down](-)/evm.TU.Chr4.622[Down](-)/evm.TU.Chr4.2089[Down](-)/novel3814[Down](-)/evm.TU.Chr3.85[Down](-)/evm.TU.Chr1.3193[Down](-)/evm.TU.Chr3.76[Down](-)/evm.TU.Chr4.3392[Up](-)/evm.TU.Chr2.2793[Down](-)/evm.TU.Chr3.1099[Down](-)/novel288[Up](-)	13	0.393939393939394	0.0074584050487664	2.93024913506841	Metabolism	Lipid metabolism	http://www.genome.jp/kegg-bin/show_pathway?map00591/K00454%09red/K00454%09red/K00454%09red/K15718%09red/K00454%09red/K00454%09red/K00454%09red/K00454%09red/K00454%09red/K16817%09red/K00454%09red/K07424%09red/K15718%09red
map00902	Monoterpenoid biosynthesis	22/1743	76/12965	0.0002972040567987	0.00375558	0.0030715825965801	evm.TU.Chr7.2839[Down](-)/evm.TU.Chr7.1943[Down](-)/evm.TU.Chr5.4788[Up](-)/evm.TU.Chr7.1789[Down](-)/evm.TU.Chr7.3494[Down](-)/evm.TU.Chr6.2364[Down](-)/novel4942[Up](-)/evm.TU.Chr1.3238[Down](-)/evm.TU.Chr7.1788[Down](-)/novel4789[Up](-)/evm.TU.Chr7.5168[Up](-)/evm.TU.Chr7.5181[Up](-)/evm.TU.Chr7.4011[Down](-)/evm.TU.Chr7.5172[Down](-)/evm.TU.Chr4.1410[Down](-)/evm.TU.Chr7.336[Up](-)/evm.TU.Chr…	22	0.289473684210526	0.0126219162363741	2.15319926321829	Metabolism	Metabolism of terpenoids and polyketides	http://www.genome.jp/kegg-bin/show_pathway?map00902/K15095%09red/K23810%09red/K18108%09red/K15095%09red/K23810%09red/K23232%09red/K18108%09red/K23810%09red/K15095%09red/K15095%09red/K23990%09red/K23990%09red/K15095%09red/K23990%09red/K21373%09red/K23990%09red/K23232%09red/K23232%09red/K18108%09red/K20986%09red/K15095%09red/K23990%09red
map00500	Starch and sucrose metabolism	50/1743	248/12965	0.0019334854232901	0.0223962	0.0183172303259064	evm.TU.Chr2.804[Up](-)/evm.TU.Chr7.2440[Up](-)/evm.TU.Chr7.2410[Up](-)/evm.TU.Chr7.2443[Up](-)/evm.TU.Chr2.762[Up](-)/evm.TU.Chr6.5674[Up](-)/novel12594[Up](-)/evm.TU.Chr3.2931[Up](-)/evm.TU.Chr2.48[Up](-)/evm.TU.Chr5.7000[Up](-)/evm.TU.Chr2.2944[Up](-)/evm.TU.Chr2.1015[Up](-)/evm.TU.Chr6.2861[Up](-)/evm.TU.Chr7.5169[Up](-)/evm.TU.Chr6.348[Up](-)/novel12589[Up](-)/evm.TU.Chr3.4852[Up](-)/evm.TU.C…	50	0.201612903225806	0.0286861732644865	1.49966224344382	Metabolism	Carbohydrate metabolism	http://www.genome.jp/kegg-bin/show_pathway?map00500/K01176%09red/K01177%09red/K01177%09red/K01177%09red/K00700%09red/K01179%09red/K01177%09red/K01177%09red/K19893%09red/K19893%09red/K19891%09red/K00975%09red/K00705%09red/K01214%09red/K19891%09red/K01177%09red/K00703%09red/K01177%09red/K01177%09red/K00975%09red/K19891%09red/K19891%09red/K19891%09red/K01188%09red/K05349%09red/K13679%09red/K16150%09…
map00564	Glycerophospholipid metabolism	34/1743	156/12965	0.002660200961953	0.0284437	0.0232632958616141	evm.TU.Chr5.4505[Up](-)/evm.TU.Chr2.6179[Up](-)/evm.TU.Chr7.157[Up](-)/evm.TU.Chr7.497[Up](-)/evm.TU.Chr6.413[Up](-)/evm.TU.Chr2.3598[Up](-)/evm.TU.Chr6.7016[Down](-)/evm.TU.Chr7.2204[Down](-)/evm.TU.Chr3.2960[Down](-)/evm.TU.Chr6.3528[Down](-)/evm.TU.Chr6.3949[Up](-)/evm.TU.Chr1.3474[Up](-)/evm.TU.Chr6.4030[Up](-)/evm.TU.Chr3.3578[Up](-)/evm.TU.Chr7.1906[Down](-)/evm.TU.Chr2.1199[Down](-)/evm.TU…	34	0.217948717948718	0.0195065978198508	1.62117333804081	Metabolism	Lipid metabolism	http://www.genome.jp/kegg-bin/show_pathway?map00564/K06900%09red/K01126%09red/K05929%09red/K00901%09red/K00894%09red/K25193%09red/K18696%09red/K16818%09red/K13508%09red/K16818%09red/K01115%09red/K18693%09red/K06130%09red/K06900%09red/K01115%09red/K16860%09red/K00901%09red/K00650%09red/K01115%09red/K00111%09red/K06900%09red/K06900%09red/K16818%09red/K16817%09red/K00006%09red/K06900%09red/K06900%09…
map00600	Sphingolipid metabolism	17/1743	64/12965	0.0038156618620996	0.0353585	0.0289187004285445	evm.TU.Chr6.841[Down](-)/evm.TU.Chr7.2219[Up](-)/evm.TU.Chr4.2593[Down](-)/evm.TU.Chr5.6890[Up](-)/evm.TU.Chr5.6395[Up](-)/evm.TU.Chr7.5553[Down](-)/evm.TU.Chr2.977[Up](-)/evm.TU.Chr1.4623[Down](-)/evm.TU.Chr1.3955[Up](-)/evm.TU.Chr3.4259[Down](-)/evm.TU.Chr3.4263[Down](-)/evm.TU.Chr6.1447[Up](-)/evm.TU.Chr7.607[Down](-)/evm.TU.Chr6.4491[Down](-)/evm.TU.Chr1.1733[Down](-)/evm.TU.Chr1.4109[Down](-…	17	0.265625	0.0097532989099254	1.97580500573723	Metabolism	Lipid metabolism	http://www.genome.jp/kegg-bin/show_pathway?map00600/K12309%09red/K12353%09red/K23451%09red/K04711%09red/K04712%09red/K12373%09red/K12309%09red/K07407%09red/K04713%09red/K07407%09red/K07407%09red/K12309%09red/K23727%09red/K12309%09red/K12309%09red/K04711%09red/K12309%09red
map00999	Biosynthesis of various plant secondary metabolites	58/1743	305/12965	0.0035915260452826	0.0353585	0.0289187004285445	evm.TU.Chr1.1595[Down](-)/evm.TU.Chr1.1619[Down](-)/evm.TU.Chr5.5530[Down](-)/evm.TU.Chr6.5635[Up](-)/evm.TU.Chr5.2371[Down](-)/evm.TU.Chr7.4052[Down](-)/evm.TU.Chr4.1202[Down](-)/evm.TU.Chr2.5297[Down](-)/evm.TU.Chr6.75[Down](-)/evm.TU.Chr5.2782[Up](-)/evm.TU.Chr1.502[Down](-)/evm.TU.Chr2.3144[Down](-)/evm.TU.Chr5.2375[Down](-)/evm.TU.Chr3.3921[Down](-)/evm.TU.Chr4.899[Up](-)/evm.TU.Chr3.3246[Do…	58	0.19016393442623	0.0332759609868044	1.41450109571777	Metabolism	Biosynthesis of other secondary metabolites	http://www.genome.jp/kegg-bin/show_pathway?map00999/K21371%09red/K21371%09red/K20667%09red/K13832%09red/K23136%09red/K20667%09red/K13222%09red/K23260%09red/K21202%09red/K20508%09red/K13229%09red/K22374%09red/K23136%09red/K21371%09red/K00789%09red/K23136%09red/K23136%09red/K23260%09red/K23260%09red/K22374%09red/K00789%09red/K13229%09red/K23136%09red/K23260%09red/K01188%09red/K15813%09red/K05349%09…
map00240	Pyrimidine metabolism	22/1743	92/12965	0.0044987386952342	0.0390828	0.0319647223082433	evm.TU.Chr5.5238[Up](-)/evm.TU.Chr3.2015[Up](-)/evm.TU.Chr1.2252[Down](-)/evm.TU.Chr6.6970[Up](-)/evm.TU.Chr6.3163[Up](-)/evm.TU.Chr6.6945[Down](-)/evm.TU.Chr4.2813[Up](-)/evm.TU.Chr1.3645[Down](-)/evm.TU.Chr2.1069[Up](-)/novel11301[Up](-)/evm.TU.Chr7.103[Down](-)/evm.TU.Chr2.5876[Up](-)/evm.TU.Chr3.3012[Down](-)/evm.TU.Chr6.26[Down](-)/evm.TU.Chr6.822[Down](-)/evm.TU.Chr7.469[Up](-)/evm.TU.Chr1.…	22	0.239130434782609	0.0126219162363741	1.77872982613685	Metabolism	Nucleotide metabolism	http://www.genome.jp/kegg-bin/show_pathway?map00240/K01937%09red/K13800%09red/K01240%09red/K10808%09red/K10807%09red/K00876%09red/K10807%09red/K07023%09red/K01520%09red/K10808%09red/K00207%09red/K03787%09red/K10807%09red/K01240%09red/K01489%09red/K16904%09red/K16904%09red/K03787%09red/K10807%09red/K01493%09red/K16330%09red/K00857%09red

## Sheet: Supplementary Table 9
Supplementary Table 9. KEGG enrichment analysis of DEGs in the ZL0 vs ZL24 comparison
ID	Description	GeneRatio	BgRatio	P value	Padj	qvalue	enrichID	Count	rich_factor	Gene_Ratio	fold_enrichment	Class_A	Class_B	Hyperlink
map01110	Biosynthesis of secondary metabolites	414/1529	2718/12965	6.976185392992081e-10	9.97595e-08	8.73859012385324e-08	evm.TU.Chr1.1595[Down](-)/evm.TU.Chr7.2410[Up](-)/evm.TU.Chr7.2440[Up](-)/evm.TU.Chr7.2948[Up](-)/evm.TU.Chr7.2443[Up](-)/evm.TU.Chr6.5702[Down](-)/evm.TU.Chr2.540[Up](-)/evm.TU.Chr5.4243[Up](-)/evm.TU.Chr2.2931[Up](-)/evm.TU.Chr6.280[Up](-)/evm.TU.Chr2.4314[Up](-)/evm.TU.Chr5.4851[Up](-)/evm.TU.Chr2.804[Up](-)/evm.TU.Chr5.4147[Up](-)/evm.TU.Chr4.2864[Up](-)/novel12594[Up](-)/evm.TU.Chr7.2953[Up]…	414	0.152317880794702	0.270765206017005	1.29156397940047	Metabolism	Global and overview maps	http://www.genome.jp/kegg-bin/show_pathway?map01110
map00592	alpha-Linolenic acid metabolism	36/1529	132/12965	8.76455905561759e-07	6.26666e-05	5.48938172430786e-05	evm.TU.Chr6.5702[Down](-)/evm.TU.Chr2.2931[Up](-)/evm.TU.Chr6.280[Up](-)/evm.TU.Chr4.2864[Up](-)/evm.TU.Chr3.3578[Up](-)/evm.TU.Chr5.4505[Up](-)/evm.TU.Chr6.3528[Down](-)/evm.TU.Chr4.2089[Down](-)/evm.TU.Chr7.2204[Down](-)/evm.TU.Chr3.85[Down](-)/evm.TU.Chr2.487[Up](-)/evm.TU.Chr2.2930[Up](-)/evm.TU.Chr2.4901[Down](-)/evm.TU.Chr2.1129[Up](-)/evm.TU.Chr2.488[Down](-)/evm.TU.Chr5.5519[Up](-)/novel3…	36	0.272727272727273	0.0235448005232178	2.31256317260241	Metabolism	Lipid metabolism	http://www.genome.jp/kegg-bin/show_pathway?map00592/K10528%09red/K00224%09red/K16342%09red/K00232%09red/K06900%09red/K06900%09red/K16818%09red/K00454%09red/K16818%09red/K00454%09red/K06900%09red/K00224%09red/K01723%09red/K01723%09red/K06900%09red/K06900%09red/K00454%09red/K01047%09red/K08241%09red/K05894%09red/K00454%09red/K00224%09red/K18857%09red/K00454%09red/K10525%09red/K06900%09red/K18857%09…
map04712	Circadian rhythm - plant	38/1529	157/12965	1.0037278979183e-05	0.000478444	0.0004191004205343	evm.TU.Chr1.4222[Up](-)/evm.TU.Chr3.5011[Up](-)/evm.TU.Chr6.5437[Up](-)/evm.TU.Chr5.4681[Up](-)/evm.TU.Chr1.3548[Down](-)/evm.TU.Chr5.950[Up](-)/evm.TU.Chr3.3189[Down](-)/evm.TU.Chr4.1691[Up](-)/evm.TU.Chr2.3794[Up](-)/evm.TU.Chr1.3052[Up](-)/evm.TU.Chr7.579[Up](-)/evm.TU.Chr3.3384[Up](-)/evm.TU.Chr6.4459[Up](-)/evm.TU.Chr6.1417[Down](-)/evm.TU.Chr3.3398[Down](-)/evm.TU.Chr2.1307[Up](-)/evm.TU.Ch…	38	0.24203821656051	0.0248528449967299	2.05233844192741	Organismal Systems	Environmental adaptation	http://www.genome.jp/kegg-bin/show_pathway?map04712/K12116%09red/K12130%09red/K12135%09red/K12135%09red/K12135%09red/K12129%09red/K16166%09red/K12129%09red/K12124%09red/K12135%09red/K16222%09red/K12130%09red/K16222%09red/K12135%09red/K12133%09red/K16241%09red/K16240%09red/K16221%09red/K12133%09red/K12121%09red/K16221%09red/K12133%09red/K00660%09red/K03115%09red/K10143%09red/K12129%09red/K12133%09…
map00500	Starch and sucrose metabolism	50/1529	248/12965	9.17370734053684e-05	0.0032796	0.0028728188776944	evm.TU.Chr7.2410[Up](-)/evm.TU.Chr7.2440[Up](-)/evm.TU.Chr2.48[Up](-)/evm.TU.Chr7.2443[Up](-)/evm.TU.Chr2.804[Up](-)/evm.TU.Chr5.4147[Up](-)/novel12594[Up](-)/evm.TU.Chr5.1302[Down](-)/evm.TU.Chr3.2931[Up](-)/evm.TU.Chr2.1015[Up](-)/evm.TU.Chr5.7000[Up](-)/evm.TU.Chr6.348[Up](-)/evm.TU.Chr6.2861[Up](-)/evm.TU.Chr5.335[Up](-)/evm.TU.Chr1.4009[Up](-)/evm.TU.Chr7.5169[Up](-)/novel12589[Up](-)/evm.TU…	50	0.201612903225806	0.0327011118378025	1.70955610877867	Metabolism	Carbohydrate metabolism	http://www.genome.jp/kegg-bin/show_pathway?map00500/K01177%09red/K01177%09red/K19893%09red/K01177%09red/K01176%09red/K01188%09red/K01177%09red/K16150%09red/K01177%09red/K00975%09red/K19893%09red/K19891%09red/K00705%09red/K19891%09red/K01176%09red/K01214%09red/K01177%09red/K19891%09red/K01179%09red/K19891%09red/K19891%09red/K00703%09red/K00700%09red/K19891%09red/K01200%09red/K00700%09red/K01177%09…
map04075	Plant hormone signal transduction	122/1529	759/12965	0.0001807132310241	0.0051684	0.0045273419982887	evm.TU.Chr5.1367[Up](-)/evm.TU.Chr3.4893[Up](-)/evm.TU.Chr7.2378[Up](-)/evm.TU.Chr6.5530[Down](-)/evm.TU.Chr7.786[Up](-)/evm.TU.Chr5.1350[Up](-)/evm.TU.Chr4.1496[Down](-)/evm.TU.Chr7.749[Up](-)/evm.TU.Chr5.3521[Up](-)/evm.TU.Chr3.500[Down](-)/evm.TU.Chr5.1437[Up](-)/evm.TU.Chr6.1857[Down](-)/evm.TU.Chr5.4730[Up](-)/evm.TU.Chr2.2637[Up](-)/evm.TU.Chr5.6144[Up](-)/evm.TU.Chr5.6037[Up](-)/evm.TU.Chr…	122	0.160737812911726	0.0797907128842381	1.36295993747582	Environmental Information Processing	Signal transduction	http://www.genome.jp/kegg-bin/show_pathway?map04075/K14491%09red/K14497%09red/K14498%09red/K14494%09red/K13422%09red/K14497%09red/K13415%09red/K14486%09red/K14494%09red/K14494%09red/K14494%09red/K14498%09red/K13415%09red/K14484%09red/K14496%09red/K13416%09red/K13422%09red/K14484%09red/K13415%09red/K13415%09red/K13416%09red/K13416%09red/K14488%09red/K14516%09red/K13416%09red/K14497%09red/K14498%09…
map00564	Glycerophospholipid metabolism	34/1529	156/12965	0.0002620082647272	0.00535245	0.0046885689477512	evm.TU.Chr6.280[Up](-)/evm.TU.Chr2.3598[Up](-)/evm.TU.Chr2.6179[Up](-)/evm.TU.Chr6.3949[Up](-)/evm.TU.Chr3.3578[Up](-)/evm.TU.Chr5.4505[Up](-)/evm.TU.Chr6.3528[Down](-)/evm.TU.Chr7.157[Up](-)/evm.TU.Chr6.413[Up](-)/evm.TU.Chr3.3685[Up](-)/evm.TU.Chr6.1267[Up](-)/evm.TU.Chr6.7016[Down](-)/evm.TU.Chr1.3474[Up](-)/evm.TU.Chr7.2204[Down](-)/evm.TU.Chr7.497[Up](-)/evm.TU.Chr6.6838[Up](-)/evm.TU.Chr2.4…	34	0.217948717948718	0.0222367560497057	1.84807398836176	Metabolism	Lipid metabolism	http://www.genome.jp/kegg-bin/show_pathway?map00564/K16342%09red/K25193%09red/K01126%09red/K01115%09red/K06900%09red/K06900%09red/K16818%09red/K05929%09red/K00894%09red/K00995%09red/K08744%09red/K01115%09red/K18696%09red/K18693%09red/K16818%09red/K00901%09red/K00006%09red/K06900%09red/K00967%09red/K00901%09red/K14156%09red/K18693%09red/K06900%09red/K06900%09red/K01047%09red/K00650%09red/K00981%09…
map00591	Linoleic acid metabolism	12/1529	33/12965	0.0002278376613408	0.00535245	0.0046885689477512	evm.TU.Chr6.280[Up](-)/evm.TU.Chr4.2089[Down](-)/evm.TU.Chr3.85[Down](-)/novel3818[Down](-)/evm.TU.Chr6.786[Down](-)/evm.TU.Chr1.3193[Down](-)/evm.TU.Chr3.77[Down](-)/novel288[Up](-)/evm.TU.Chr3.81[Down](-)/evm.TU.Chr2.2812[Down](-)/evm.TU.Chr4.3392[Up](-)/evm.TU.Chr3.76[Down](-)	12	0.363636363636364	0.0078482668410726	3.08341756346989	Metabolism	Lipid metabolism	http://www.genome.jp/kegg-bin/show_pathway?map00591/K16342%09red/K00454%09red/K00454%09red/K00454%09red/K01047%09red/K00454%09red/K00454%09red/K15718%09red/K00454%09red/K00454%09red/K16817%09red/K00454%09red
map04626	Plant-pathogen interaction	342/1529	2494/12965	0.0006314770856681	0.0112877	0.0098876017361193	evm.TU.Chr3.3037[Down](-)/evm.TU.Chr2.5924[Up](-)/evm.TU.Chr1.1098[Up](-)/evm.TU.Chr3.4379[Up](-)/evm.TU.Chr4.2775[Up](-)/evm.TU.Chr3.2990[Up](-)/evm.TU.Chr6.5876[Down](-)/evm.TU.Chr2.2412[Up](-)/evm.TU.Chr5.3473[Down](-)/evm.TU.Chr5.6773[Up](-)/evm.TU.Chr7.4412[Down](-)/novel10073[Down](-)/evm.TU.Chr7.4779[Down](-)/evm.TU.Chr6.462[Down](-)/evm.TU.Chr5.6037[Up](-)/evm.TU.Chr1.236[Down](-)/evm.TU.…	342	0.137129109863673	0.223675604970569	1.16277234099576	Organismal Systems	Environmental adaptation	http://www.genome.jp/kegg-bin/show_pathway?map04626/K13430%09red/K13448%09red/K13436%09red/K13432%09red/K18878%09red/K13420%09red/K13430%09red/K13425%09red/K13420%09red/K13412%09red/K13457%09red/K13430%09red/K13477%09red/K15397%09red/K13416%09red/K13420%09red/K13412%09red/K05391%09red/K13425%09red/K16226%09red/K13477%09red/K13430%09red/K13447%09red/K13430%09red/K13448%09red/K13430%09red/K13420%09…
map00260	Glycine, serine and threonine metabolism	20/1529	82/12965	0.0010928496742983	0.015787	0.0138288586127774	evm.TU.Chr5.4243[Up](-)/evm.TU.Chr7.1675[Down](-)/novel12506[Down](-)/evm.TU.Chr7.4704[Up](-)/evm.TU.Chr5.2677[Down](-)/evm.TU.Chr2.690[Down](-)/evm.TU.Chr4.1152[Up](-)/evm.TU.Chr1.3021[Down](-)/evm.TU.Chr3.2677[Up](-)/evm.TU.Chr6.4627[Up](-)/evm.TU.Chr3.2187[Up](-)/evm.TU.Chr7.1764[Up](-)/novel6531[Down](-)/evm.TU.Chr4.1987[Up](-)/evm.TU.Chr7.5686[Up](-)/evm.TU.Chr7.2035[Down](-)/evm.TU.Chr6.608…	20	0.24390243902439	0.013080444735121	2.06814592671761	Metabolism	Amino acid metabolism	http://www.genome.jp/kegg-bin/show_pathway?map00260/K01696%09red/K15634%09red/K15634%09red/K15634%09red/K01754%09red/K00306%09red/K00827%09red/K00928%09red/K15919%09red/K01733%09red/K15634%09red/K12235%09red/K01733%09red/K01754%09red/K00600%09red/K00276%09red/K06001%09red/K00600%09red/K15634%09red/K00831%09red
map00350	Tyrosine metabolism	17/1529	65/12965	0.001103984511104	0.015787	0.0138288586127774	evm.TU.Chr3.2591[Down](-)/evm.TU.Chr5.6431[Down](-)/evm.TU.Chr2.794[Down](-)/evm.TU.Chr2.3509[Up](-)/evm.TU.Chr7.3368[Down](-)/evm.TU.Chr2.627[Down](-)/evm.TU.Chr3.155[Up](-)/evm.TU.Chr2.3506[Up](-)/evm.TU.Chr6.4199[Down](-)/evm.TU.Chr2.4596[Up](-)/evm.TU.Chr2.628[Down](-)/evm.TU.Chr4.1177[Down](-)/evm.TU.Chr7.2035[Down](-)/evm.TU.Chr2.793[Up](-)/novel6366[Down](-)/evm.TU.Chr2.790[Up](-)/evm.TU.C…	17	0.261538461538462	0.0111183780248528	2.21768878603411	Metabolism	Amino acid metabolism	http://www.genome.jp/kegg-bin/show_pathway?map00350/K01800%09red/K00422%09red/K00121%09red/K18857%09red/K01800%09red/K14454%09red/K14455%09red/K00121%09red/K18857%09red/K18606%09red/K00422%09red/K14455%09red/K07253%09red/K00276%09red/K00121%09red/K00811%09red/K00121%09red/K00121%09red
map00906	Carotenoid biosynthesis	16/1529	61/12965	0.0014793718217551	0.0192318	0.0168464350994129	evm.TU.Chr5.4851[Up](-)/evm.TU.Chr3.4720[Up](-)/evm.TU.Chr2.1950[Up](-)/evm.TU.Chr7.3107[Up](-)/evm.TU.Chr6.2955[Up](-)/evm.TU.Chr2.5290[Up](-)/evm.TU.Chr4.2331[Down](-)/evm.TU.Chr4.1955[Up](-)/evm.TU.Chr2.5211[Up](-)/evm.TU.Chr1.1394[Up](-)/evm.TU.Chr4.3293[Down](-)/evm.TU.Chr6.5198[Down](-)/evm.TU.Chr5.1398[Up](-)/evm.TU.Chr6.5690[Up](-)/evm.TU.Chr6.890[Up](-)/evm.TU.Chr2.3385[Down](-)	16	0.262295081967213	0.0104643557880968	2.22410447201106	Metabolism	Metabolism of terpenoids and polyketides	http://www.genome.jp/kegg-bin/show_pathway?map00906/K09840%09red/K15746%09red/K09841%09red/K09843%09red/K09839%09red/K14595%09red/K09841%09red/K09837%09red/K09843%09red/K15744%09red/K09841%09red/K02291%09red/K09843%09red/K14606%09red/K06444%09red/K09838%09red
map00902	Monoterpenoid biosynthesis	18/1529	76/12965	0.0026919078082134	0.0320786	0.0280997394015268	evm.TU.Chr6.2364[Down](-)/novel10077[Down](-)/evm.TU.Chr5.4788[Up](-)/evm.TU.Chr7.1789[Down](-)/evm.TU.Chr3.2840[Down](-)/evm.TU.Chr7.5191[Up](-)/evm.TU.Chr7.5168[Up](-)/evm.TU.Chr7.1943[Down](-)/evm.TU.Chr3.2836[Down](-)/evm.TU.Chr1.3238[Down](-)/evm.TU.Chr7.1788[Down](-)/evm.TU.Chr7.2839[Down](-)/evm.TU.Chr7.5172[Down](-)/evm.TU.Chr7.336[Up](-)/evm.TU.Chr7.2836[Down](-)/novel4789[Up](-)/novel49…	18	0.236842105263158	0.0117724002616089	2.00827854462841	Metabolism	Metabolism of terpenoids and polyketides	http://www.genome.jp/kegg-bin/show_pathway?map00902/K23232%09red/K20986%09red/K18108%09red/K15095%09red/K15095%09red/K23990%09red/K23990%09red/K23810%09red/K15095%09red/K23810%09red/K15095%09red/K15095%09red/K23990%09red/K23990%09red/K15095%09red/K15095%09red/K15095%09red/K20986%09red

## Sheet: Supplementary Table 10
Supplementary Table 10. KEGG enrichment analysis of the common and specific DEGs in ZL under cold stress across time points
Group	ID	Description	GeneRatio	BgRatio	P value	Padj	qvalue	enrichID	Count	rich_factor	Gene_Ratio	fold_enrichment	Class_A	Class_B	Hyperlink
The common DEGs among ZL0 vs ZL4, ZL0 vs ZL12, and ZL0 vs ZL24	map01110	Biosynthesis of secondary metabolites	176/511	2718/12965	4.16101431009742e-13	5.37E-11	4.90561687085169e-11	evm.TU.Chr7.2836/evm.TU.Chr3.4720/evm.TU.Chr1.2542/evm.TU.Chr6.3949/evm.TU.Chr4.2864/evm.TU.Chr1.2572/evm.TU.Chr2.5347/evm.TU.Chr7.2035/novel14/evm.TU.Chr1.2468/evm.TU.Chr6.2955/evm.TU.Chr2.3219/evm.TU.Chr6.4484/evm.TU.Chr5.6194/evm.TU.Chr6.4590/evm.TU.Chr7.76/evm.TU.Chr2.5273/novel12506/novel1621/evm.TU.Chr4.2331/evm.TU.Chr6.6938/evm.TU.Chr5.6431/evm.TU.Chr1.1394/evm.TU.Chr1.3474/evm.TU.Chr5.560…	176	0.0647534952170714	0.344422700587084	1.64291402248401	Metabolism	Global and overview maps	http://www.genome.jp/kegg-bin/show_pathway?map01110
The common DEGs among ZL0 vs ZL4, ZL0 vs ZL12, and ZL0 vs ZL24	map00500	Starch and sucrose metabolism	28/511	248/12965	5.25717365930396e-07	3.39E-05	3.09896552548444e-05	novel14/evm.TU.Chr5.335/evm.TU.Chr2.1015/evm.TU.Chr5.4147/evm.TU.Chr5.1203/evm.TU.Chr4.2794/evm.TU.Chr3.4852/evm.TU.Chr6.348/evm.TU.Chr3.2036/evm.TU.Chr1.10/evm.TU.Chr5.7000/novel12589/evm.TU.Chr6.5420/evm.TU.Chr6.5674/novel12594/evm.TU.Chr3.3460/evm.TU.Chr3.2931/evm.TU.Chr2.5196/evm.TU.Chr4.2081/evm.TU.Chr7.5169/evm.TU.Chr3.4434/evm.TU.Chr7.2410/evm.TU.Chr2.762/evm.TU.Chr1.151/evm.TU.Chr7.2440/e…	28	0.112903225806452	0.0547945205479452	2.86456031816173	Metabolism	Carbohydrate metabolism	http://www.genome.jp/kegg-bin/show_pathway?map00500/K01177%09red/K19891%09red/K00975%09red/K01188%09red/K00688%09red/K05349%09red/K00703%09red/K19891%09red/K01838%09red/K00847%09red/K19893%09red/K01177%09red/K00975%09red/K01179%09red/K01177%09red/K01200%09red/K01177%09red/K01176%09red/K00700%09red/K01214%09red/K01087%09red/K01177%09red/K00700%09red/K01177%09red/K01177%09red/K19891%09red/K19891%09…
The common DEGs among ZL0 vs ZL4, ZL0 vs ZL12, and ZL0 vs ZL24	map00906	Carotenoid biosynthesis	10/511	61/12965	0.000122232471557904	0.005256	0.00480352168929309	evm.TU.Chr3.4720/evm.TU.Chr6.2955/evm.TU.Chr4.2331/evm.TU.Chr1.1394/evm.TU.Chr7.3107/evm.TU.Chr6.5690/evm.TU.Chr5.4851/evm.TU.Chr5.1398/evm.TU.Chr4.1955/evm.TU.Chr4.3293	10	0.163934426229508	0.0195694716242661	4.15931474768214	Metabolism	Metabolism of terpenoids and polyketides	http://www.genome.jp/kegg-bin/show_pathway?map00906/K15746%09red/K09839%09red/K09841%09red/K15744%09red/K09843%09red/K14606%09red/K09840%09red/K09843%09red/K09837%09red/K09841%09red
The common DEGs among ZL0 vs ZL4, ZL0 vs ZL12, and ZL0 vs ZL24	map00591	Linoleic acid metabolism	6/511	33/12965	0.00162654217707528	0.0301543	0.0275583742663463	evm.TU.Chr3.81/evm.TU.Chr3.85/evm.TU.Chr3.76/evm.TU.Chr2.2812/evm.TU.Chr3.77/evm.TU.Chr4.3392	6	0.181818181818182	0.0117416829745597	4.61305817470201	Metabolism	Lipid metabolism	http://www.genome.jp/kegg-bin/show_pathway?map00591/K00454%09red/K00454%09red/K00454%09red/K00454%09red/K00454%09red/K16817%09red
The common DEGs among ZL0 vs ZL4, ZL0 vs ZL12, and ZL0 vs ZL24	map00950	Isoquinoline alkaloid biosynthesis	9/511	70/12965	0.00163627847206431	0.0301543	0.0275583742663463	evm.TU.Chr1.2542/evm.TU.Chr1.2572/evm.TU.Chr7.2035/evm.TU.Chr5.6431/evm.TU.Chr2.628/evm.TU.Chr7.2793/evm.TU.Chr1.2573/evm.TU.Chr2.627/evm.TU.Chr3.781	9	0.128571428571429	0.0176125244618395	3.26209113782499	Metabolism	Biosynthesis of other secondary metabolites	http://www.genome.jp/kegg-bin/show_pathway?map00950/K13382%09red/K13382%09red/K00276%09red/K00422%09red/K14455%09red/K13397%09red/K13382%09red/K14454%09red/K14455%09red/K01828%09red
The common DEGs among ZL0 vs ZL4, ZL0 vs ZL12, and ZL0 vs ZL24	map04075	Plant hormone signal transduction	47/511	759/12965	0.00136844122738637	0.0301543	0.0275583742663463	evm.TU.Chr6.5530/evm.TU.Chr5.1429/evm.TU.Chr6.1857/evm.TU.Chr2.5249/evm.TU.Chr2.5786/evm.TU.Chr3.4791/evm.TU.Chr5.3279/evm.TU.Chr3.4697/evm.TU.Chr5.1350/evm.TU.Chr7.823/evm.TU.Chr4.1537/evm.TU.Chr2.1987/evm.TU.Chr5.1367/evm.TU.Chr5.1432/evm.TU.Chr3.500/novel483/evm.TU.Chr4.498/evm.TU.Chr2.1337/evm.TU.Chr7.5213/evm.TU.Chr4.1208/evm.TU.Chr6.4621/evm.TU.Chr2.2000/evm.TU.Chr6.3350/evm.TU.Chr2.2637/ev…	47	0.0619235836627141	0.0919765166340509	1.5711140160217	Environmental Information Processing	Signal transduction	http://www.genome.jp/kegg-bin/show_pathway?map04075/K14494%09red/K14494%09red/K14498%09red/K14432%09red/K13449%09red/K14509%09red/K14495%09red/K14494%09red/K14497%09red/K13422%09red/K14494%09red/K14493%09red/K14491%09red/K14494%09red/K14494%09red/K14512%09red/K14493%09red/K13416%09red/K14498%09red/K14494%09red/K14497%09red/K14487%09red/K14488%09red/K14484%09red/K14516%09red/K13415%09red/K13415%09…
The common DEGs among ZL0 vs ZL4, ZL0 vs ZL12, and ZL0 vs ZL24	map04712	Circadian rhythm - plant	15/511	157/12965	0.00135752964600876	0.0301543	0.0275583742663463	evm.TU.Chr3.3052/evm.TU.Chr1.3548/evm.TU.Chr3.5011/evm.TU.Chr7.579/evm.TU.Chr5.1280/evm.TU.Chr3.238/evm.TU.Chr3.4145/evm.TU.Chr1.4222/evm.TU.Chr4.1691/evm.TU.Chr3.3167/evm.TU.Chr2.3794/evm.TU.Chr3.3384/evm.TU.Chr6.5437/evm.TU.Chr3.3189/evm.TU.Chr5.6868	15	0.0955414012738854	0.0293542074363992	2.4240592319294	Organismal Systems	Environmental adaptation	http://www.genome.jp/kegg-bin/show_pathway?map04712/K12133%09red/K12135%09red/K12130%09red/K16222%09red/K00660%09red/K00660%09red/K12126%09red/K12116%09red/K12129%09red/K16240%09red/K12124%09red/K12130%09red/K12135%09red/K16166%09red/K10143%09red
The common DEGs among ZL0 vs ZL4, ZL0 vs ZL12, and ZL0 vs ZL24	map00592	alpha-Linolenic acid metabolism	13/511	132/12965	0.00211955013397817	0.0341777	0.0312354756586257	evm.TU.Chr4.2864/evm.TU.Chr7.2204/evm.TU.Chr2.783/evm.TU.Chr3.81/evm.TU.Chr2.2928/evm.TU.Chr3.85/evm.TU.Chr2.2927/evm.TU.Chr3.76/evm.TU.Chr2.2931/evm.TU.Chr2.2812/evm.TU.Chr3.77/evm.TU.Chr5.4505/evm.TU.Chr4.3392	13	0.0984848484848485	0.025440313111546	2.49873984463026	Metabolism	Lipid metabolism	http://www.genome.jp/kegg-bin/show_pathway?map00592/K00232%09red/K16818%09red/K10526%09red/K00454%09red/K00224%09red/K00454%09red/K00224%09red/K00454%09red/K00224%09red/K00454%09red/K00454%09red/K06900%09red/K16817%09red
ZL0 vs ZL4-specific DEGs	map00196	Photosynthesis - antenna proteins	7/336	26/12965	3.17371638523123e-06	0.000377672	0.000340756917151142	evm.TU.Chr6.1036/evm.TU.Chr5.5932/evm.TU.Chr3.4096/evm.TU.Chr3.3591/evm.TU.Chr2.453/evm.TU.Chr6.5139/evm.TU.Chr7.4142	7	0.269230769230769	0.0208333333333333	10.3886217948718	Metabolism	Energy metabolism	http://www.genome.jp/kegg-bin/show_pathway?map00196/K08908%09red/K08912%09red/K08915%09red/K08907%09red/K08911%09red/K08912%09red/K08917%09red
ZL0 vs ZL4-specific DEGs	map03010	Ribosome	24/336	422/12965	0.000267936826203545	0.0159422	0.014383976985664	evm.TU.Chr7.428/evm.TU.Chr6.5773/evm.TU.Chr4.990/evm.TU.Chr1.2934/evm.TU.Chr5.6337/evm.TU.Chr6.6975/evm.TU.Chr2.1014/evm.TU.Chr5.4159/evm.TU.Chr6.6953/evm.TU.Chr3.3050/evm.TU.Chr7.753/evm.TU.Chr6.6973/evm.TU.Chr2.1631/evm.TU.Chr5.6189/evm.TU.Chr1.3538/evm.TU.Chr5.4382/evm.TU.Chr5.2584/evm.TU.Chr3.3415/evm.TU.Chr7.3480/evm.TU.Chr5.4678/evm.TU.Chr6.2632/evm.TU.Chr7.872/evm.TU.Chr1.318/evm.TU.Chr1.1…	24	0.0568720379146919	0.0714285714285714	2.19448205822613	Genetic Information Processing	Translation	http://www.genome.jp/kegg-bin/show_pathway?map03010/K02979%09red/K02933%09red/K02879%09red/K02881%09red/K02988%09red/K02899%09red/K02909%09red/K02895%09red/K02970%09red/K02931%09red/K02990%09red/K02899%09red/K02952%09red/K02914%09red/K02876%09red/K02968%09red/K02939%09red/K02925%09red/K02888%09red/K02871%09red/K02904%09red/K02867%09red/K02902%09red/K02945%09red
ZL0 vs ZL12-specific DEGs	map04626	Plant-pathogen interaction	119/392	2494/12965	5.57735040246979e-08	6.08E-06	5.57735040246979e-06	evm.TU.Chr1.1149/evm.TU.Chr6.3028/evm.TU.Chr4.1502/evm.TU.Chr5.5758/evm.TU.Chr5.5039/evm.TU.Chr5.747/evm.TU.Chr5.6483/evm.TU.Chr7.2441/evm.TU.Chr7.278/evm.TU.Chr5.5794/evm.TU.Chr7.3914/evm.TU.Chr3.126/evm.TU.Chr2.2906/evm.TU.Chr6.3044/evm.TU.Chr6.1828/evm.TU.Chr3.3961/evm.TU.Chr2.4907/evm.TU.Chr2.2779/evm.TU.Chr6.1132/evm.TU.Chr3.892/evm.TU.Chr7.4404/evm.TU.Chr7.2984/evm.TU.Chr6.5069/evm.TU.Chr2.…	119	0.0477145148356055	0.303571428571429	1.57810888990721	Organismal Systems	Environmental adaptation	http://www.genome.jp/kegg-bin/show_pathway?map04626/K13477%09red/K13420%09red/K13416%09red/K13466%09red/K13420%09red/K13416%09red/K13420%09red/K13459%09red/K13466%09red/K18875%09red/K05391%09red/K13430%09red/K13420%09red/K18875%09red/K13420%09red/K13457%09red/K13466%09red/K13446%09red/K16225%09red/K13477%09red/K13430%09red/K13457%09red/K13457%09red/K16226%09red/K13466%09red/K13430%09red/K13466%09…
ZL0 vs ZL12-specific DEGs	map04814	Motor proteins	19/392	163/12965	4.79583662578253e-07	2.61E-05	2.39791831289127e-05	evm.TU.Chr5.604/evm.TU.Chr6.6446/evm.TU.Chr7.4978/evm.TU.Chr7.747/evm.TU.Chr5.4189/evm.TU.Chr6.4348/evm.TU.Chr4.601/evm.TU.Chr5.1478/evm.TU.Chr4.1552/evm.TU.Chr6.2373/evm.TU.Chr4.3005/evm.TU.Chr4.2262/evm.TU.Chr2.285/evm.TU.Chr2.183/evm.TU.Chr7.4647/evm.TU.Chr3.4674/evm.TU.Chr5.3545/evm.TU.Chr2.864/evm.TU.Chr3.3162	19	0.116564417177914	0.048469387755102	3.85524915487667	Cellular Processes	Cell motility	http://www.genome.jp/kegg-bin/show_pathway?map04814/K10406%09red/K07374%09red/K10395%09red/K11498%09red/K10405%09red/K10360%09red/K10406%09red/K10405%09red/K10403%09red/K10406%09red/K10406%09red/K10398%09red/K11498%09red/K10357%09red/K07374%09red/K10403%09red/K10400%09red/K10402%09red/K10389%09red
ZL0 vs ZL12-specific DEGs	map03430	Mismatch repair	11/392	85/12965	4.80157873533808e-05	0.00174457	0.00160052624511269	evm.TU.Chr7.3486/evm.TU.Chr5.1213/evm.TU.Chr7.1187/evm.TU.Chr7.530/evm.TU.Chr7.182/evm.TU.Chr2.718/evm.TU.Chr6.3283/evm.TU.Chr3.4358/evm.TU.Chr6.1560/evm.TU.Chr5.5985/evm.TU.Chr6.571	11	0.129411764705882	0.0280612244897959	4.28016206482593	Genetic Information Processing	Replication and repair	http://www.genome.jp/kegg-bin/show_pathway?map03430/K02343%09red/K04802%09red/K02343%09red/K07466%09red/K10746%09red/K10739%09red/K02327%09red/K03657%09red/K10756%09red/K10746%09red/K08737%09red
ZL0 vs ZL12-specific DEGs	map03440	Homologous recombination	11/392	111/12965	0.000528566707770832	0.0144034	0.0132141676942708	evm.TU.Chr7.3486/evm.TU.Chr5.5764/evm.TU.Chr6.6082/evm.TU.Chr2.5167/evm.TU.Chr7.1187/evm.TU.Chr7.530/evm.TU.Chr2.718/evm.TU.Chr6.3283/evm.TU.Chr7.3155/evm.TU.Chr7.3645/evm.TU.Chr7.5569	11	0.0990990990990991	0.0280612244897959	3.27760158117301	Genetic Information Processing	Replication and repair	http://www.genome.jp/kegg-bin/show_pathway?map03440/K02343%09red/K10683%09red/K10728%09red/K10877%09red/K02343%09red/K07466%09red/K10739%09red/K02327%09red/K15362%09red/K10901%09red/K10728%09red
ZL0 vs ZL12-specific DEGs	map02010	ABC transporters	14/392	183/12965	0.00134145968354375	0.0292438	0.026829193670875	novel6152/evm.TU.Chr1.2896/evm.TU.Chr7.1540/evm.TU.Chr5.3944/evm.TU.Chr5.2759/evm.TU.Chr6.4306/evm.TU.Chr7.2784/novel7751/novel999/novel7456/evm.TU.Chr4.762/evm.TU.Chr1.1061/evm.TU.Chr4.63/evm.TU.Chr6.4469	14	0.0765027322404372	0.0357142857142857	2.53024980483997	Environmental Information Processing	Membrane transport	http://www.genome.jp/kegg-bin/show_pathway?map02010/K05658%09red/K05658%09red/K05666%09red/K05681%09red/K08711%09red/K08711%09red/K08711%09red/K05665%09red/K05658%09red/K05643%09red/K05681%09red/K05666%09red/K05658%09red/K05666%09red
ZL0 vs ZL24-specific DEGs	map04626	Plant-pathogen interaction	144/562	2494/12965	8.89065344226636e-05	0.0112022	0.0104816124793035	evm.TU.Chr6.6342/evm.TU.Chr6.2892/evm.TU.Chr2.394/evm.TU.Chr2.6147/evm.TU.Chr6.4175/evm.TU.Chr1.1427/evm.TU.Chr2.3763/evm.TU.Chr1.4427/evm.TU.Chr5.5890/novel8095/evm.TU.Chr3.2962/evm.TU.Chr3.2170/evm.TU.Chr5.6587/novel5064/evm.TU.Chr3.567/evm.TU.Chr7.4329/evm.TU.Chr3.2952/evm.TU.Chr5.3047/evm.TU.Chr3.4273/evm.TU.Chr7.4391/evm.TU.Chr5.1525/evm.TU.Chr4.1307/evm.TU.Chr5.6563/evm.TU.Chr5.3288/novel42…	144	0.057738572574178	0.256227758007117	1.33199393847726	Organismal Systems	Environmental adaptation	http://www.genome.jp/kegg-bin/show_pathway?map04626/K18835%09red/K13457%09red/K13420%09red/K16226%09red/K13430%09red/K13420%09red/K13457%09red/K13459%09red/K16225%09red/K13416%09red/K13466%09red/K13457%09red/K13420%09red/K05391%09red/K16226%09red/K13457%09red/K13420%09red/K13420%09red/K13457%09red/K13457%09red/K13459%09red/K13420%09red/K13430%09red/K13420%09red/K13466%09red/K13430%09red/K13477%09…

[truncated: 9 more sheets: Supplementary Table 11, Supplementary Table 12, Supplementary Table 13, Supplementary Table 14, Supplementary Table 15, Supplementary Table 16, Supplementary Table 17, Supplementary Table 18, Supplementary Table 19]
